# Supplementary material for: Prolific S-layer shedding and associated proteins from the methanotroph Methylomicrobium album BG8
Source: Appl Environ Microbiol. 2026 May 29;92(6):e00607-26. doi: 10.1128/aem.00607-26 (PMC13274458; doi:10.1128/aem.00607-26)
Supplement: Data Set S1 — Genome and RNAseq data analysis. [file aem.00607-26-s0001.xlsx]

## Sheet: Genome Mutations
POSITION	TYPE	REF	ALT	EVIDENCE	STRAND	NT_POS	AA_POS	EFFECT	LOCUS_TAG	PRODUCT
517086	snp	G	A	A:24 G:0	-	45/966	15/321	synonymous_variant c.45C>T p.Ser15Ser	Metal_0463	Serine/threonine-protein kinase D
569545	snp	C	G	G:1873 C:0	-	927/2970	309/989	synonymous_variant c.927G>C p.Leu309Leu	Metal_0492	Malto-oligosyltrehalose synthase
995110	del	CT	C	C:1569 CT:0	+	2987/12111	996/4036	frameshift_variant c.2987delT p.Leu996fs	Metal_0880	S-layer protein
1030574	ins	G	GC	GC:1644 G:1	-	1009/1590	337/529	frameshift_variant c.1009dupG p.Ala337fs	Metal_0915	Drug resistance transporter, EmrB/QacA subfamily
1077488	complex	TAT	AA	AA:1532 TAT:0	-	818/1923	272/640	frameshift_variant&missense_variant c.816_818delATAinsTT p.Lys272fs	Metal_0961	Choline dehydrogenase-like flavoprotein
1211201	snp	T	C	C:1707 T:0	-	495/1017	165/338	synonymous_variant c.495A>G p.Leu165Leu	Metal_1085	Ketol-acid reductoisomerase (NADP(+))
1248929	snp	T	A	A:1911 T:0	-	1196/1500	399/499	missense_variant c.1196A>T p.Glu399Val	Metal_1113	Uncharacterized protein
1641433	snp	T	C	C:1936 T:0	-	185/315	62/104	missense_variant c.185A>G p.Asp62Gly	Metal_1464	DNA-binding protein H-NS
1942714	snp	T	C	C:1068 T:0	-	392/399	131/132	missense_variant c.392A>G p.Asn131Ser	Metal_1726	Flagellar protein FliL
2153431	snp	A	G	G:1236 A:0	+	3504/4236	1168/1411	synonymous_variant c.3504A>G p.Leu1168Leu	Metal_1910	Rhodanese-related sulfurtransferase
2173785	snp	C	T	T:1659 C:0	-	637/1179	213/392	missense_variant c.637G>A p.Val213Ile	Metal_1927	Putative PLP-dependent enzyme possibly involved in cell wall biogenesis
2277970	snp	G	A	A:1506 G:0	+	265/381	89/126	missense_variant c.265G>A p.Asp89Asn	Metal_2019	Succinate dehydrogenase hydrophobic membrane anchor subunit
2353695	snp	T	C	C:1721 T:0	+	282/1536	94/511	synonymous_variant c.282T>C p.Pro94Pro	Metal_2096	Putative thymidine phosphorylase
2359509	snp	A	C	C:1708 A:0	-	503/717	168/238	missense_variant c.503T>G p.Val168Gly	Metal_2101	Probable membrane transporter protein
2397605	snp	C	G	G:1082 C:0	+	2712/4524	904/1507	synonymous_variant c.2712C>G p.Thr904Thr	Metal_2132	Cadherin domain-containing protein
2409200	snp	C	G	G:1798 C:13	-	58/465	20/154	missense_variant c.58G>C p.Val20Leu	Metal_2140	Protein-export membrane protein SecG
2571889	del	CGCCGGTCGCGCT	C	C:1346 CGCCGGTCGCGCT:0	-	735/1356	242/451	conservative_inframe_deletion c.724_735delAGCGCGACCGGC p.Ser242_Gly245del	Metal_2279	Porin
2647577	snp	A	G	G:1813 A:0	+	509/609	170/202	missense_variant c.509A>G p.Glu170Gly	Metal_2323	Cytochrome c
2747287	del	AG	A	A:182 AG:0	+	5585/5601	1862/1866	frameshift_variant c.5585delG p.Gly1862fs	Metal_2426	RHS repeat-associated core domain protein
2913120	del	TA	T	T:1932 TA:0	+	1166/1362	389/453	frameshift_variant c.1166delA p.Asn389fs	Metal_2567	Membrane fusion protein (MFP) family protein
2914334	ins	T	TTCGAACAA	TTCGAACAA:1377 T:15	+	217/231	73/76	frameshift_variant c.209_216dupTCGAACAA p.Pro73fs	Metal_2569	TolC family outer membrane protein
3019029	snp	T	G	G:1892 T:0	-	506/564	169/187	missense_variant c.506A>C p.Glu169Ala	Metal_2678	Tfp pilus assembly protein PilN
3028241	snp	A	G	G:1957 A:0	-	125/1332	42/443	missense_variant c.125T>C p.Leu42Pro	Metal_2685	C-terminal processing peptidase
3147314	del	ACGAACTGGTCGCTGCAACGCCTGATCAGCGCGCCGAACAGGCCGGCTTTGCTGC	A	A:194 ACGAACTGGTCGCTGCAACGCCTGATCAGCGCGCCGAACAGGCCGGCTTTGCTGC:0	-	220/621	56/206	disruptive_inframe_deletion c.167_220delGCAGCAAAGCCGGCCTGTTCGGCGCGCTGATCAGGCGTTGCAGCGACCAGTTCG p.Gly56_Phe73del	Metal_2779	Transcriptional regulator
3535118	snp	G	A	A:1883 G:0	-	187/294	63/97	missense_variant c.187C>T p.His63Tyr	Metal_3143	IS5 family transposase ISMasp6
3535239	snp	T	C	C:1976 T:0	-	66/294	22/97	synonymous_variant c.66A>G p.Val22Val	Metal_3143	IS5 family transposase ISMasp6
3535245	snp	A	G	G:1990 A:0	-	60/294	20/97	synonymous_variant c.60T>C p.Ala20Ala	Metal_3143	IS5 family transposase ISMasp6
3563785	snp	C	T	T:1844 C:1	-	626/855	209/284	missense_variant c.626G>A p.Ser209Asn	Metal_3171	Phosphatidylserine decarboxylase proenzyme
4195163	snp	A	G	G:1605 A:0	-	848/1290	283/429	missense_variant c.848T>C p.Val283Ala	Metal_3777	Cobalt-zinc-cadmium resistance protein CzcC
4431432	snp	T	C	C:1774 T:0	+	1493/3303	498/1100	missense_variant c.1493T>C p.Leu498Pro	Metal_3987	Transglutaminase-like domain-containing protein

## Sheet: RNAseq TPM Calculation
		6.8			6.8_1			6.8_2			6.8_3
Gene ID	Gene Length (bp)	Ave TPM	StDev		Counts	RPK	TPM	Counts	RPK	TPM	Counts	RPK	TPM
METAL_RS00005	4444538	0.076775	0.00585973		14752	3.31913	0.0761618	11884	2.67384	0.0829172	9674	2.1766	0.071246
METAL_RS00010	369	169.981	8.94327		2664	7219.51	165.661	2145	5813.01	180.264	1849	5010.84	164.018					4.358e+07	3.22471e+07	3.05505e+07
METAL_RS00015	1317	134.834	11.7953		6962	5286.26	121.3	6070	4608.96	142.926	5644	4285.5	140.276
METAL_RS00020	1101	128.916	6.42795		5881	5341.51	122.568	4808	4366.94	135.421	4331	3933.7	128.76
METAL_RS00025	1089	50.6164	4.16431		2174	1996.33	45.8083	1864	1711.66	53.0795	1762	1618	52.9613
METAL_RS00030	2436	147.318	4.79325		15182	6232.35	143.009	11978	4917.08	152.481	10900	4474.55	146.464
METAL_RS00040	1251	39.023	5.37558		1818	1453.24	33.3464	1601	1279.78	39.6865	1683	1345.32	44.036
METAL_RS00045	723	19.4326	1.50532		563	778.7	17.8683	456	630.705	19.5585	461	637.621	20.871
METAL_RS00055	423	73.508	2.59773		1346	3182.03	73.0159	1041	2460.99	76.3166	920	2174.94	71.1916
METAL_RS00060	723	18.5998	1.69322		530	733.057	16.821	438	605.809	18.7864	446	616.874	20.1919
METAL_RS00065	2001	20.4207	1.45266		1645	822.089	18.8639	1333	666.167	20.6582	1329	664.168	21.74
METAL_RS00075	1209	5.74033	0.699567		273	225.806	5.18143	215	177.833	5.51469	241	199.338	6.52487
METAL_RS00080	234	4.8956	1.70478		34	145.299	3.33408	35	149.573	4.63832	48	205.128	6.71439
METAL_RS00085	1221	61.3932	2.32804		3143	2574.12	59.0666	2509	2054.87	63.7226	2290	1875.51	61.3905
METAL_RS00090	1353	88.9218	11.3466		4474	3306.73	75.8772	4118	3043.61	94.3838	3989	2948.26	96.5044
METAL_RS00095	1635	0.105788	0.0435292		10	6.11621	0.140344	3	1.83486	0.0569	6	3.66972	0.12012
METAL_RS00100	351	0	0		0	0	0	0	0	0	0	0	0
METAL_RS00105	288	0	0		0	0	0	0	0	0	0	0	0
METAL_RS00110	2448	27.177	2.55409		2614	1067.81	24.5023	2166	884.804	27.4382	2213	904.003	29.5904
METAL_RS00115	765	29.2735	2.77117		872	1139.87	26.1558	776	1014.38	31.4564	706	922.876	30.2082
METAL_RS00120	432	75.5518	4.77586		1357	3141.2	72.0791	1025	2372.69	73.5782	1069	2474.54	80.9981
METAL_RS00140	489	80.5903	8.36079		1647	3368.1	77.2854	1173	2398.77	74.3872	1346	2752.56	90.0984
METAL_RS00145	780	161.555	21.377		6222	7976.92	183.041	4058	5202.56	161.334	3343	4285.9	140.289
METAL_RS00150	2160	96.2693	3.84701		9252	4283.33	98.2867	6874	3182.41	98.6881	6060	2805.56	91.8332
METAL_RS00155	615	116.478	3.06501		3172	5157.72	118.351	2343	3809.76	118.142	2122	3450.41	112.941
METAL_RS00160	732	172.245	1.87308		5492	7502.73	172.16	4111	5616.12	174.159	3811	5206.28	170.415
METAL_RS00165	852	101.71	2.10435		3839	4505.87	103.393	2813	3301.64	102.386	2586	3035.21	99.3505
METAL_RS00170	498	31.0289	2.48974		621	1246.99	28.6138	496	995.984	30.886	511	1026.1	33.5871
METAL_RS00175	432	38.8911	2.82819		672	1555.56	35.6943	556	1287.04	39.9117	542	1254.63	41.0673
METAL_RS00180	1413	34.1723	1.73019		1984	1404.1	32.219	1585	1121.73	34.7853	1533	1084.93	35.5125
METAL_RS00185	669	37.312	3.30038		1082	1617.34	37.112	736	1100.15	34.1162	832	1243.65	40.7079
METAL_RS00190	582	23.1811	2.33848		559	960.481	22.0395	406	697.595	21.6328	460	790.378	25.8712
METAL_RS00195	1113	72.5931	2.0861		3412	3065.59	70.344	2619	2353.1	72.9708	2532	2274.93	74.4645
METAL_RS00200	630	76.8454	1.35163		2067	3280.95	75.2858	1576	2501.59	77.5755	1495	2373.02	77.6751
METAL_RS00205	339	33.1184	2.31495		459	1353.98	31.0689	357	1053.1	32.6571	369	1088.5	35.6293
METAL_RS00210	504	23.8767	1.38055		521	1033.73	23.7203	367	728.175	22.5811	390	773.81	25.3288
METAL_RS00215	438	16.8533	2.10708		289	659.817	15.1404	229	522.831	16.2133	257	586.758	19.2061
METAL_RS00220	1077	35.0952	1.51965		1692	1571.03	36.0494	1158	1075.21	33.3428	1181	1096.56	35.8934
METAL_RS00225	912	72.4212	2.55785		2937	3220.39	73.8962	2043	2240.13	69.4676	2059	2257.68	73.8997
METAL_RS00230	609	45.8033	3.04206		1215	1995.07	45.7796	840	1379.31	42.7731	909	1492.61	48.8571
METAL_RS00235	633	120.537	6.91386		3535	5584.52	128.144	2340	3696.68	114.636	2298	3630.33	118.83
METAL_RS00240	1284	180.124	22.081		11447	8915.11	204.569	7212	5616.82	174.18	6340	4937.69	161.624
METAL_RS00245	1560	222.123	20.534		16527	10594.2	243.099	11128	7133.33	221.208	9630	6173.08	202.061
METAL_RS00250	249	174.404	14.4924		2034	8168.67	187.441	1421	5706.83	176.972	1208	4851.41	158.799
METAL_RS00255	969	138.961	7.93651		6253	6453.04	148.074	4226	4361.2	135.243	3954	4080.5	133.565
METAL_RS00260	558	887.186	59.0967		23077	41356.6	948.982	15859	28421.1	881.354	14170	25394.3	831.221
METAL_RS00265	195	83.9793	3.56248		747	3830.77	87.902	509	2610.26	80.9454	495	2538.46	83.0905
METAL_RS00270	1197	203.277	3.74975		10780	9005.85	206.651	7872	6576.44	203.939	7286	6086.88	199.24
METAL_RS00275	654	58.0287	3.71675		1776	2715.6	62.3129	1174	1795.11	55.6672	1121	1714.07	56.1059
METAL_RS00280	879	141.376	4.34938		5590	6359.5	145.927	3995	4544.94	140.941	3686	4193.4	137.261
METAL_RS00285	1344	308.614	15.9005		18983	14124.3	324.1	13410	9977.68	309.413	12003	8930.8	292.329
METAL_RS00290	447	296.412	14.0629		6075	13590.6	311.854	4224	9449.66	293.039	3883	8686.8	284.342
METAL_RS00295	447	159.873	3.60022		3192	7140.94	163.858	2261	5058.17	156.856	2170	4854.59	158.903
METAL_RS00300	516	69.4784	4.68829		1683	3261.63	74.8423	1122	2174.42	67.4298	1043	2021.32	66.1631
METAL_RS00305	2220	85.0712	6.16026		8912	4014.41	92.116	5899	2657.21	82.4013	5473	2465.32	80.6963
METAL_RS00310	327	89.1886	10.4652		1288	3938.84	90.3818	1044	3192.66	99.006	781	2388.38	78.178
METAL_RS00315	447	155.162	8.85463		3218	7199.11	165.193	2189	4897.09	151.861	2027	4534.68	148.432
METAL_RS00320	240	288.915	12.5569		3046	12691.7	291.227	2323	9679.17	300.156	2019	8412.5	275.363
METAL_RS00325	2178	67.7861	2.17219		6564	3013.77	69.155	4585	2105.14	65.2815	4586	2105.6	68.9219
METAL_RS00330	786	444.019	25.7749		16228	20646.3	473.757	10851	13805.3	428.111	10330	13142.5	430.188
METAL_RS00335	1197	304.063	11.8147		16510	13792.8	316.494	11309	9447.79	292.981	11070	9248.12	302.715
METAL_RS00340	819	395.939	20.9441		14884	18173.4	417.012	10450	12759.5	395.677	9386	11460.3	375.126
METAL_RS00345	246	17.835	0.501884		185	752.033	17.2564	144	585.366	18.1525	136	552.846	18.0961
METAL_RS00350	360	53.2474	2.73726		787	2186.11	50.1632	643	1786.11	55.3882	596	1655.56	54.1907
METAL_RS00355	1128	160.481	9.28085		8040	7127.66	163.554	6105	5412.23	167.836	5171	4584.22	150.054
METAL_RS00360	615	77.2386	3.73458		2101	3416.26	78.3906	1449	2356.1	73.0638	1508	2452.03	80.2615
METAL_RS00365	1926	75.4326	1.25239		6292	3266.87	74.9627	4626	2401.87	74.4832	4522	2347.87	76.852
METAL_RS00370	2550	83.1201	1.9028		9038	3544.31	81.3289	6818	2673.73	82.9136	6631	2600.39	85.1177
METAL_RS00375	1227	74.8337	1.83626		3958	3225.75	74.0192	2910	2371.64	73.5457	2884	2350.45	76.9364
METAL_RS00380	513	93.3166	4.45156		2172	4233.92	97.1528	1561	3042.88	94.3614	1386	2701.75	88.4355
METAL_RS00385	885	53.0437	2.41383		1970	2225.99	51.0782	1493	1687.01	52.3149	1507	1702.82	55.7379
METAL_RS00390	423	93.3165	5.90603		1831	4328.61	99.3255	1270	3002.36	93.1048	1131	2673.76	87.5192
METAL_RS00395	567	118.797	10.9239		3237	5708.99	131	2010	3544.97	109.931	2000	3527.34	115.459
METAL_RS00400	969	2.39661	0.365037		119	122.807	2.81797	68	70.1754	2.17618	65	67.0795	2.19569
METAL_RS00405	489	134.855	6.57122		2854	5836.4	133.924	2031	4153.37	128.798	2119	4333.33	141.841
METAL_RS00410	1626	165.815	4.72771		12057	7415.13	170.15	8430	5184.5	160.774	8272	5087.33	166.522
METAL_RS00415	891	60.1031	1.61204		2384	2675.65	61.3962	1675	1879.91	58.297	1650	1851.85	60.616
METAL_RS00420	459	164.761	8.47565		3463	7544.66	173.122	2442	5320.26	164.984	2190	4771.24	156.175
METAL_RS00425	1419	177.991	10.7963		11664	8219.87	188.616	8160	5750.53	178.327	7241	5102.89	167.031
METAL_RS00430	1830	132.452	8.59305		11309	6179.78	141.803	7710	4213.11	130.651	6983	3815.85	124.903
METAL_RS00435	1008	71.4907	4.36973		3314	3287.7	75.4406	2348	2329.37	72.2348	2057	2040.67	66.7967
METAL_RS00440	1311	63.0315	1.96271		3728	2843.63	65.2508	2601	1983.98	61.5243	2496	1903.89	62.3193
METAL_RS00445	966	29.8289	2.15361		1246	1289.86	29.5974	866	896.48	27.8003	947	980.331	32.0888
METAL_RS00450	276	34.4576	0.595718		413	1496.38	34.3363	302	1094.2	33.9318	296	1072.46	35.1046
METAL_RS00455	978	48.1698	4.11839		1985	2029.65	46.573	1422	1453.99	45.0889	1579	1614.52	52.8475
METAL_RS00460	1002	23.5841	3.73596		857	855.289	19.6257	778	776.447	24.078	828	826.347	27.0485
METAL_RS00465	438	8.52481	1.00059		141	321.918	7.38683	126	287.671	8.92083	124	283.105	9.26677
METAL_RS00470	786	15.1472	2.13718		464	590.331	13.5459	363	461.832	14.3216	422	536.896	17.574
METAL_RS00475	414	8.99841	0.40504		154	371.981	8.53559	124	299.517	9.28817	116	280.193	9.17146
METAL_RS00480	1785	22.5495	4.23869		1483	830.812	19.0641	1227	687.395	21.3165	1487	833.053	27.268
METAL_RS00485	1677	26.0643	3.00179		1719	1025.04	23.521	1368	815.742	25.2966	1505	897.436	29.3754
METAL_RS00490	717	16.5089	1.22616		474	661.088	15.1695	388	541.144	16.7811	385	536.96	17.5761
METAL_RS00495	774	15.5003	3.76872		390	503.876	11.5621	396	511.628	15.8658	451	582.687	19.0729
METAL_RS00500	246	3.37446	1.03377		33	134.146	3.07816	20	81.3008	2.52118	34	138.211	4.52402
METAL_RS00505	1224	23.1555	4.41804		1019	832.516	19.1032	888	725.49	22.4978	1042	851.307	27.8655
METAL_RS00510	2046	21.406	3.2206		1676	819.159	18.7967	1347	658.358	20.416	1563	763.93	25.0054
METAL_RS00515	471	21.7891	1.88286		404	857.749	19.6822	354	751.592	23.3073	322	683.652	22.3777
METAL_RS00525	684	123.358	11.0742		3327	4864.04	111.612	2947	4308.48	133.608	2609	3814.33	124.853
METAL_RS00530	204	280.094	42.6804		2052	10058.8	230.813	2007	9838.24	305.089	1897	9299.02	304.381
METAL_RS00535	1173	101.217	3.66829		5366	4574.6	104.97	3822	3258.31	101.042	3499	2982.95	97.6398
METAL_RS00540	192	23.4891	3.8203		186	968.75	22.2292	172	895.833	27.7802	120	625	20.4579
METAL_RS00545	831	66.2894	3.20732		2473	2975.93	68.2867	1822	2192.54	67.9917	1589	1912.15	62.5898
METAL_RS00550	579	91.1314	6.56367		2390	4127.81	94.718	1776	3067.36	95.1203	1478	2552.68	83.5559
METAL_RS00555	1293	28.1749	2.13706		1507	1165.51	26.7441	1132	875.483	27.1492	1210	935.808	30.6315
METAL_RS00560	993	145.653	4.14388		6508	6553.88	150.387	4569	4601.21	142.686	4365	4395.77	143.885
METAL_RS00565	939	110.211	2.60117		4408	4694.36	107.718	3331	3547.39	110.006	3239	3449.41	112.908
METAL_RS00570	477	57.4155	1.88649		1231	2580.71	59.2178	853	1788.26	55.4548	839	1758.91	57.5738
METAL_RS00575	981	43.4783	0.259012		1848	1883.79	43.2261	1375	1401.63	43.4653	1311	1336.39	43.7436
METAL_RS00580	1824	70.7929	2.5346		5734	3143.64	72.135	3992	2188.6	67.8695	4033	2211.07	72.3743
METAL_RS00595	1695	76.5868	3.06734		5918	3491.45	80.1158	4104	2421.24	75.0838	3861	2277.88	74.5609
METAL_RS00600	555	95.7223	1.01079		2341	4218.02	96.788	1711	3082.88	95.6017	1607	2895.5	94.7772
METAL_RS00605	657	41.2221	0.36372		1172	1783.87	40.9332	882	1342.47	41.6305	825	1255.71	41.1026
METAL_RS00610	1305	111.643	4.76816		6121	4690.42	107.628	4920	3770.11	116.913	4401	3372.41	110.388
METAL_RS00615	327	931.031	20.8151		13286	40630	932.308	10030	30672.8	951.178	9087	27789	909.607
METAL_RS00620	1257	557.599	25.4073		31588	25129.7	576.633	23000	18297.5	567.416	20305	16153.5	528.748
METAL_RS00625	828	158.648	3.0642		5850	7065.22	162.121	4174	5041.06	156.326	3984	4811.59	157.496
METAL_RS00630	207	122.464	1.12968		1101	5318.84	122.048	826	3990.34	123.742	769	3714.98	121.601
METAL_RS00635	1872	127.107	3.92675		10553	5637.29	129.355	7811	4172.54	129.393	7010	3744.66	122.573
METAL_RS00640	633	82.3818	1.89369		2230	3522.91	80.8377	1670	2638.23	81.8129	1634	2581.36	84.4947
METAL_RS00645	768	190.536	2.32583		6390	8320.31	190.921	4657	6063.8	188.042	4520	5885.42	192.645
METAL_RS00650	873	95.1368	4.86011		3714	4254.3	97.6204	2766	3168.38	98.2532	2388	2735.4	89.5367
METAL_RS00660	1263	83.6427	0.592607		4641	3674.58	84.3182	3389	2683.29	83.2103	3218	2547.9	83.3995
METAL_RS00665	2094	53.7858	0.908362		4849	2315.66	53.136	3702	1767.91	54.8237	3416	1631.33	53.3977
METAL_RS00670	1521	139.157	8.07176		8861	5825.77	133.68	7280	4786.32	148.426	6290	4135.44	135.364
METAL_RS00675	106	161.954	8.80735		702	6622.64	151.965	565	5330.19	165.292	546	5150.94	168.604
METAL_RS00680	612	158.151	8.97606		4032	6588.24	151.176	3321	5426.47	168.278	2898	4735.29	154.999
METAL_RS00685	771	262.698	22.0144		8517	11046.7	253.481	7156	9281.45	287.823	5813	7539.56	246.79
METAL_RS00690	444	441.208	31.9728		8627	19430.2	445.851	6738	15175.7	470.605	5523	12439.2	407.167
METAL_RS00695	486	993.185	66.7222		20748	42691.4	979.609	16701	34364.2	1065.65	13872	28543.2	934.295
METAL_RS00700	2340	286.915	11.0813		28058	11990.6	275.14	21767	9302.14	288.464	21242	9077.78	297.14
METAL_RS00705	1002	45.2937	3.10053		1997	1993.01	45.7323	1357	1354.29	41.9973	1474	1471.06	48.1516
METAL_RS00710	570	352.964	15.6826		9051	15878.9	364.363	6607	11591.2	359.45	5835	10236.8	335.079
METAL_RS00715	1011	53.5343	4.43895		2312	2286.84	52.4747	1621	1603.36	49.7211	1804	1784.37	58.4072
METAL_RS00720	3135	155.154	8.68015		20073	6402.87	146.922	16602	5295.69	164.222	14780	4714.51	154.318
METAL_RS00725	468	55.4655	2.86234		1115	2382.48	54.6691	885	1891.03	58.6417	759	1621.79	53.0856
METAL_RS00730	492	35.8666	2.51251		707	1436.99	32.9737	595	1209.35	37.5025	558	1134.15	37.1236
METAL_RS00740	180	7.6581	1.593		67	372.222	8.54113	50	277.778	8.61403	32	177.778	5.81914
METAL_RS00745	441	87.7223	8.06616		1721	3902.49	89.5479	1347	3054.42	94.7192	1063	2410.43	78.8998
METAL_RS00755	834	53.5232	3.20713		1931	2315.35	53.1287	1359	1629.5	50.5315	1450	1738.61	56.9093
METAL_RS00760	1209	116.305	3.44631		6337	5241.52	120.274	4447	3678.25	114.064	4232	3500.41	114.578
METAL_RS00765	183	61.5143	5.62567		541	2956.28	67.8358	352	1923.5	59.6486	319	1743.17	57.0585
METAL_RS00770	669	61.5732	6.81812		1986	2968.61	68.1187	1176	1757.85	54.5117	1269	1896.86	62.0893
METAL_RS00775	570	37.2056	4.2312		1013	1777.19	40.78	598	1049.12	32.5338	667	1170.18	38.3029
METAL_RS00780	651	139.242	55.0315		5744	8823.35	202.463	2143	3291.86	102.082	2251	3457.76	113.182
METAL_RS00785	903	72.527	13.5923		3455	3826.14	87.7957	1798	1991.14	61.7463	1877	2078.63	68.0389
METAL_RS00790	783	149.73	11.1333		5378	6868.45	157.606	3459	4417.62	136.993	3698	4722.86	154.592
METAL_RS00795	555	167.194	10.4272		3974	7160.36	164.304	2837	5111.71	158.517	3031	5461.26	178.761
METAL_RS00800	1179	173.765	7.28037		9355	7934.69	182.072	6491	5505.51	170.729	6069	5147.58	168.494
METAL_RS00810	756	121.84	2.71986		3921	5186.51	119.011	2976	3936.51	122.073	2874	3801.59	124.436
METAL_RS00815	849	521.274	5.1104		19312	22746.8	521.954	14401	16962.3	526.01	13380	15759.7	515.857
METAL_RS00820	399	1262.04	50.7826		22918	57438.6	1318	16073	40283.2	1249.2	14858	37238.1	1218.9
METAL_RS00825	1653	36.9845	0.982901		2621	1585.6	36.3837	1943	1175.44	36.4509	1925	1164.55	38.1188
METAL_RS00830	708	40.652	2.48877		1332	1881.36	43.1702	872	1231.64	38.1937	878	1240.11	40.5922
METAL_RS00840	687	520.603	29.9275		16620	24192.1	555.12	11183	16278	504.79	10534	15333.3	501.9
METAL_RS00845	609	65.6148	2.99183		1650	2709.36	62.1698	1318	2164.2	67.113	1257	2064.04	67.5615
METAL_RS00850	882	78.8914	4.55601		2853	3234.69	74.2243	2370	2687.07	83.3275	2132	2417.23	79.1224
METAL_RS00855	843	69.5274	2.54344		2487	2950.18	67.6957	1969	2335.71	72.4314	1763	2091.34	68.4551
METAL_RS00860	750	86.9296	2.93769		2775	3700	84.9014	2070	2760	85.589	2069	2758.67	90.2984
METAL_RS00865	1056	83.7376	1.12497		3913	3705.49	85.0274	2825	2675.19	82.959	2685	2542.61	83.2265
METAL_RS00870	339	201.43	9.24182		3108	9168.14	210.375	2098	6188.79	191.918	2092	6171.09	201.996
METAL_RS00875	903	61.9706	3.27061		2342	2593.58	59.513	1768	1957.92	60.716	1812	2006.64	65.6828
METAL_RS00880	957	45.0263	1.67637		1825	1907	43.7586	1370	1431.56	44.3933	1372	1433.65	46.927
METAL_RS00885	1956	41.9544	2.68663		3327	1700.92	39.0299	2682	1371.17	42.5205	2648	1353.78	44.3129
METAL_RS00890	381	166.478	7.99471		2632	6908.14	158.516	2144	5627.3	174.505	1937	5083.99	166.412
METAL_RS00895	729	80.8278	6.68757		2813	3858.71	88.5432	1816	2491.08	77.2498	1708	2342.94	76.6905
METAL_RS00900	780	57.0861	1.55144		1992	2553.85	58.6014	1396	1789.74	55.5008	1362	1746.15	57.1562
METAL_RS00905	351	58.8852	2.5077		945	2692.31	61.7785	649	1849	57.3385	617	1757.83	57.5386
METAL_RS00910	408	228.389	8.21061		4227	10360.3	237.731	2925	7169.12	222.318	2806	6877.45	225.117
METAL_RS00915	429	187.284	10.3448		3634	8470.86	194.375	2657	6193.47	192.063	2299	5358.97	175.413
METAL_RS00920	444	82.9301	5.74312		1731	3898.65	89.4596	1155	2601.35	80.6692	1067	2403.15	78.6615
METAL_RS00925	510	74.3584	3.62827		1733	3398.04	77.9725	1163	2280.39	70.7161	1159	2272.55	74.3865
METAL_RS00930	1893	99.8232	5.21568		8673	4581.62	105.131	6082	3212.89	99.6333	5477	2893.29	94.705
METAL_RS00935	765	63.0666	5.00717		1919	2508.5	57.5608	1586	2073.2	64.2911	1574	2057.52	67.3479
METAL_RS00940	378	66.6317	14.5575		922	2439.15	55.9696	740	1957.67	60.7084	961	2542.33	83.2171
METAL_RS00945	354	135.592	0.481418		2084	5887.01	135.085	1553	4387.01	136.043	1467	4144.07	135.646
METAL_RS00950	201	4083.07	94.5002		34833	173299	3976.56	26677	132721	4115.76	25526	126995	4156.88
METAL_RS00955	927	46.9777	2.26406		1912	2062.57	47.3283	1332	1436.89	44.5588	1389	1498.38	49.046
METAL_RS00960	1224	41.5038	2.52716		2156	1761.44	40.4185	1567	1280.23	39.7005	1660	1356.21	44.3923
METAL_RS00965	1896	74.981	1.33306		6080	3206.75	73.5831	4593	2422.47	75.122	4416	2329.11	76.238
METAL_RS00980	1764	43.5003	2.1551		3219	1824.83	41.8731	2428	1376.42	42.6834	2476	1403.63	45.9445
METAL_RS00985	405	163.686	12.7454		3095	7641.98	175.355	2163	5340.74	165.619	1857	4585.19	150.085
METAL_RS00990	225	98.5013	0.514866		963	4280	98.2102	719	3195.56	99.0958	675	3000	98.1979
METAL_RS00995	759	72.1428	4.43447		2552	3362.32	77.1528	1682	2216.07	68.7216	1636	2155.47	70.5541
METAL_RS01000	357	150.328	17.5134		2647	7414.57	170.137	1576	4414.57	136.898	1570	4397.76	143.95
METAL_RS01005	1398	48.9968	3.19429		3129	2238.2	51.3584	2045	1462.8	45.3623	2147	1535.77	50.2697
METAL_RS01010	660	39.254	0.666927		1117	1692.42	38.8349	828	1254.55	38.9041	807	1222.73	40.0231
METAL_RS01015	1311	46.5702	2.27676		2795	2131.96	48.9206	1876	1430.97	44.3751	1859	1418	46.4149
METAL_RS01020	942	90.1544	7.74897		4053	4302.55	98.7276	2541	2697.45	83.6493	2535	2691.08	88.0862
METAL_RS01025	1071	274.46	22.3993		11778	10997.2	252.345	10262	9581.7	297.133	8962	8367.88	273.903
METAL_RS01030	369	341.805	28.4213		4969	13466.1	308.998	4271	11574.5	358.932	4030	10921.4	357.487
METAL_RS01035	216	67.3074	6.75379		572	2648.15	60.7652	466	2157.41	66.9023	490	2268.52	74.2546
METAL_RS01040	1362	395.142	9.79077		24118	17707.8	406.328	17047	12516.2	388.132	16268	11944.2	390.965
METAL_RS01045	2145	35.0441	3.18344		3156	1471.33	33.7616	2262	1054.55	32.702	2534	1181.35	38.6688
METAL_RS01050	354	35.7786	6.11107		490	1384.18	31.7618	374	1056.5	32.7625	463	1307.91	42.8113
METAL_RS01055	711	20.453	2.78441		542	762.307	17.4921	478	672.293	20.8481	500	703.235	23.0187
METAL_RS01060	2547	39.528	4.61372		4014	1575.97	36.1627	3091	1213.58	37.6339	3485	1368.28	44.7873
METAL_RS01080	723	100.961	2.66868		3152	4359.61	100.037	2424	3352.7	103.969	2184	3020.75	98.877
METAL_RS01090	1629	34.5484	3.88879		2270	1393.49	31.9755	1715	1052.79	32.6476	1942	1192.14	39.022
METAL_RS01095	729	139.008	6.97493		4671	6407.41	147.026	3189	4374.49	135.655	2992	4104.25	134.343
METAL_RS01105	315	37.4676	1.98128		492	1561.9	35.84	403	1279.37	39.6738	355	1126.98	36.8892
METAL_RS01110	2661	30.7612	2.91375		3358	1261.93	28.9567	2506	941.751	29.2042	2774	1042.47	34.1226
METAL_RS01120	471	31.4338	2.50663		656	1392.78	31.9592	436	925.69	28.7061	484	1027.6	33.6361
METAL_RS01125	312	38.2901	1.17868		530	1698.72	38.9793	392	1256.41	38.9619	352	1128.21	36.9291
METAL_RS01135	1869	326.131	59.2112		32029	17137	393.23	18319	9801.5	303.949	16057	8591.23	281.213
METAL_RS01140	1311	144.175	8.52735		8798	6710.91	153.991	5916	4512.59	139.938	5551	4234.17	138.596
METAL_RS01145	633	95.4084	4.09739		2753	4349.13	99.7965	1934	3055.29	94.7461	1773	2800.95	91.6824
METAL_RS01150	1266	198.099	9.40207		11498	9082.15	208.402	7998	6317.54	195.91	7348	5804.11	189.984
METAL_RS01155	312	43.9143	0.932367		604	1935.9	44.4217	431	1381.41	42.8382	424	1358.97	44.4828
METAL_RS01160	474	45.9397	3.60937		955	2014.77	46.2315	755	1592.83	49.3944	611	1289.03	42.1933
METAL_RS01165	783	119.84	2.39392		4165	5319.28	122.058	3034	3874.84	120.161	2806	3583.65	117.302
METAL_RS01170	828	158.231	4.01866		5877	7097.83	162.869	4166	5031.4	156.026	3941	4759.66	155.796
METAL_RS01175	978	96.6472	1.14878		4063	4154.4	95.3281	3065	3133.95	97.1853	2911	2976.48	97.4281
METAL_RS01180	525	80.496	1.26913		1875	3571.43	81.9511	1353	2577.14	79.9185	1277	2432.38	79.6182
METAL_RS01185	567	35.4995	2.9237		960	1693.12	38.8509	612	1079.37	33.4717	592	1044.09	34.1759
METAL_RS01190	519	115.494	8.78133		2495	4807.32	110.31	1850	3564.55	110.538	1992	3838.15	125.633
METAL_RS01195	726	89.917	3.10236		2896	3988.98	91.5324	2151	2962.81	91.8782	1915	2637.74	86.3402
METAL_RS01200	1449	134.568	4.36536		8486	5856.45	134.384	6496	4483.09	139.023	5768	3980.68	130.298
METAL_RS01205	288	734.106	34.1447		8846	30715.3	704.802	7166	24881.9	771.602	6387	22177.1	725.914
METAL_RS01210	858	341.2	21.9408		12260	14289	327.881	10141	11819.3	366.524	8629	10057.1	329.196
METAL_RS01215	774	90.6876	8.30567		2741	3541.34	81.2608	2343	3027.13	93.8729	2292	2961.24	96.9292
METAL_RS01220	678	137.279	6.67396		3844	5669.62	130.097	3027	4464.6	138.45	2968	4377.58	143.29
METAL_RS01225	252	84.1284	4.8309		863	3424.6	78.582	702	2785.71	86.3864	673	2670.63	87.4169
METAL_RS01230	975	141.976	5.40769		5776	5924.1	135.936	4602	4720	146.37	4278	4387.69	143.621
METAL_RS01235	648	181.932	17.2637		4684	7228.4	165.865	3756	5796.3	179.746	3963	6115.74	200.184
METAL_RS01240	963	103.256	5.54809		4153	4312.56	98.9575	3401	3531.67	109.519	2980	3094.5	101.291
METAL_RS01245	2244	322.138	11.3497		31675	14115.4	323.897	24061	10722.4	332.506	21253	9471.03	310.012
METAL_RS01250	1446	107.38	1.09874		6687	4624.48	106.115	5033	3480.64	107.936	4775	3302.21	108.09
METAL_RS01260	462	116.903	3.67206		2430	5259.74	120.692	1738	3761.9	116.659	1600	3463.2	113.36
METAL_RS01265	1425	128.048	3.03975		7926	5562.11	127.63	5755	4038.6	125.239	5715	4010.53	131.275
METAL_RS01270	921	164.861	7.32328		6622	7190.01	164.984	4677	5078.18	157.477	4843	5258.41	172.122
METAL_RS01275	513	67.7953	3.16652		1434	2795.32	64.1423	1154	2249.51	69.7585	1089	2122.81	69.4851
METAL_RS01280	936	88.977	2.04056		3721	3975.43	91.2214	2633	2813.03	87.2336	2530	2702.99	88.476
METAL_RS01285	459	85.7913	5.25182		1775	3867.1	88.7358	1316	2867.1	88.9103	1118	2435.73	79.7279
METAL_RS01290	474	63.209	3.73889		1369	2888.19	66.2732	983	2073.84	64.3108	855	1803.8	59.043
METAL_RS01295	1131	107.222	3.08921		5413	4786.03	109.822	3786	3347.48	103.807	3733	3300.62	108.038
METAL_RS01300	654	105.301	3.43435		3108	4752.29	109.048	2205	3371.56	104.554	2044	3125.38	102.302
METAL_RS01305	1089	69.5204	1.06087		3297	3027.55	69.4711	2405	2208.45	68.4851	2349	2157.02	70.6051
METAL_RS01310	453	93.276	1.3991		1856	4097.13	94.014	1339	2955.85	91.6624	1303	2876.38	94.1515
METAL_RS01315	3693	107.66	7.47396		18653	5050.91	115.9	12595	3410.51	105.762	11431	3095.32	101.318
METAL_RS01320	222	309.474	11.7573		3073	13842.3	317.631	2119	9545.05	295.997	2135	9617.12	314.794
METAL_RS01325	255	88.3314	5.63303		972	3811.76	87.466	684	2682.35	83.1811	735	2882.35	94.347
METAL_RS01330	2325	275.922	6.50315		28714	12350.1	283.389	20356	8755.27	271.505	19382	8336.34	272.871
METAL_RS01335	468	100.215	5.38945		1990	4252.14	97.5709	1606	3431.62	106.416	1382	2952.99	96.6592
METAL_RS01340	1131	61.2517	2.83891		2907	2570.29	58.9787	2350	2077.81	64.4338	2085	1843.5	60.3427
METAL_RS01345	1119	199.242	9.21964		9340	8346.74	191.527	7558	6754.24	209.453	6726	6010.72	196.747
METAL_RS01350	513	94.1741	0.347102		2097	4087.72	93.7981	1563	3046.78	94.4823	1477	2879.14	94.2419
METAL_RS01355	924	91.4015	3.01065		3767	4076.84	93.5485	2762	2989.18	92.6959	2483	2687.23	87.9601
METAL_RS01360	1287	65.178	3.6415		3422	2658.9	61.0119	2771	2153.07	66.7678	2664	2069.93	67.7543
METAL_RS01365	573	24.3199	0.747108		590	1029.67	23.6271	464	809.773	25.1115	424	739.965	24.221
METAL_RS01370	2142	46.0527	1.71185		4205	1963.12	45.0463	3114	1453.78	45.0825	3143	1467.32	48.0293
METAL_RS01375	1362	97.9369	2.12658		5818	4271.66	98.0188	4393	3225.4	100.021	3985	2925.84	95.7706
METAL_RS01380	1446	647.766	41.9828		40140	27759.3	636.974	32365	22382.4	694.091	27046	18704	612.232
METAL_RS01385	1014	1318.77	63.9355		55254	54491.1	1250.37	45027	44405.3	1377.03	41167	40598.6	1328.9
METAL_RS01390	666	119.92	7.70566		3350	5030.03	115.421	2481	3725.23	115.521	2621	3935.44	128.817
METAL_RS01395	423	72.1591	4.62		1291	3052.01	70.0324	941	2224.59	68.9855	1001	2366.43	77.4595
METAL_RS01400	360	36.1806	5.44556		499	1386.11	31.8061	400	1111.11	34.4561	465	1291.67	42.2797
METAL_RS01405	660	43.361	6.41421		1108	1678.79	38.522	871	1319.7	40.9245	1021	1546.97	50.6364
METAL_RS01410	693	25.8977	0.254511		775	1118.33	25.6615	578	834.055	25.8645	554	799.423	26.1672
METAL_RS01415	1542	28.1183	2.43681		1709	1108.3	25.4314	1429	926.719	28.738	1422	922.179	30.1854
METAL_RS01420	693	56.0444	4.44408		1655	2388.17	54.7996	1170	1688.31	52.3554	1291	1862.91	60.9781
METAL_RS01425	474	105.171	4.58021		2100	4430.38	101.661	1582	3337.55	103.499	1598	3371.31	110.352
METAL_RS01430	2469	32.01	1.36612		3391	1373.43	31.5152	2465	998.38	30.9603	2531	1025.11	33.5546
METAL_RS01435	231	16.087	2.58997		138	597.403	13.7082	117	506.494	15.7066	133	575.758	18.8461
METAL_RS01440	711	206.076	0.892963		6380	8973.28	205.904	4747	6676.51	207.042	4459	6271.45	205.281
METAL_RS01445	672	93.2824	3.63789		2702	4020.83	92.2633	1956	2910.71	90.2627	1998	2973.21	97.3211
METAL_RS01450	1251	57.7201	9.17959		2741	2191.05	50.2765	2215	1770.58	54.9067	2598	2076.74	67.9771
METAL_RS01455	1353	47.7403	3.55232		2829	2090.91	47.9787	1923	1421.29	44.0748	2115	1563.19	51.1674
METAL_RS01460	2046	44.0307	2.45768		3858	1885.63	43.2683	2774	1355.82	42.0445	2924	1429.13	46.7792
METAL_RS01465	3441	109.493	2.6115		16864	4900.9	112.458	11932	3467.6	107.532	11405	3314.44	108.49
METAL_RS01470	1092	114.472	3.86712		5331	4881.87	112.021	4188	3835.16	118.93	3752	3435.9	112.466
METAL_RS01475	600	476.791	23.6488		13164	21940	503.442	9067	15111.7	468.62	8401	14001.7	458.311
METAL_RS01480	1416	410.617	23.0635		26893	18992.2	435.802	18517	13077	405.524	16894	11930.8	390.526
METAL_RS01485	723	579.723	24.1666		19071	26377.6	605.269	13445	18596.1	576.675	12308	17023.5	557.224
METAL_RS01490	576	507.279	13.8277		12866	22336.8	512.547	9131	15852.4	491.592	9110	15816	517.698
METAL_RS01495	390	194.767	5.13617		3246	8323.08	190.984	2523	6469.23	200.614	2296	5887.18	192.703
METAL_RS01505	450	96.9016	1.82927		1893	4206.67	96.5275	1435	3188.89	98.889	1310	2911.11	95.2883
METAL_RS01510	1953	53.1208	9.51875		3864	1978.49	45.3992	3162	1619.05	50.2075	3804	1947.77	63.7557
METAL_RS01515	1104	44.9856	8.56221		1849	1674.82	38.4309	1490	1349.64	41.8529	1844	1670.29	54.673
METAL_RS01520	579	39.8922	5.90286		881	1521.59	34.9149	716	1236.61	38.348	821	1417.96	46.4136
METAL_RS01525	3243	39.4417	6.80612		4782	1474.56	33.8357	3919	1208.45	37.4746	4658	1436.32	47.0147
METAL_RS01545	3519	30.7111	3.03573		4380	1244.67	28.5606	3335	947.712	29.389	3675	1044.33	34.1837
METAL_RS01550	525	25.8259	3.31583		512	975.238	22.3781	442	841.905	26.1079	465	885.714	28.9918
METAL_RS01555	1044	24.3414	3.65302		956	915.709	21.0121	800	766.284	23.7628	901	863.027	28.2491
METAL_RS01560	1119	29.9037	2.36781		1472	1315.46	30.185	989	883.825	27.4079	1098	981.233	32.1184
METAL_RS01565	690	23.4296	2.77478		622	901.449	20.6849	520	753.623	23.3702	553	801.449	26.2335
METAL_RS01570	978	19.9511	1.50653		801	819.018	18.7935	612	625.767	19.4053	647	661.554	21.6544
METAL_RS01575	1200	29.4249	3.07998		1439	1199.17	27.5165	1075	895.833	27.7802	1209	1007.5	32.9781
METAL_RS01580	1716	31.3226	3.03127		2194	1278.55	29.3381	1650	961.538	29.8178	1825	1063.52	34.8118
METAL_RS01585	738	23.3462	1.62633		748	1013.55	23.2572	518	701.897	21.7662	564	764.228	25.0152
METAL_RS01590	1320	27.5266	3.06557		1455	1102.27	25.2931	1118	846.97	26.265	1251	947.727	31.0216
METAL_RS01595	1185	33.8473	6.95378		1511	1275.11	29.259	1163	981.435	30.4348	1515	1278.48	41.8481
METAL_RS01600	1506	45.8295	8.52601		2658	1764.94	40.4989	2007	1332.67	41.3267	2561	1700.53	55.6629
METAL_RS01605	960	40.8264	4.05014		1531	1594.79	36.5946	1276	1329.17	41.2181	1310	1364.58	44.6664
METAL_RS01610	873	22.1144	4.66366		691	791.523	18.1625	589	674.685	20.9223	727	832.761	27.2585
METAL_RS01615	1401	24.4227	3.45196		1290	920.771	21.1283	1090	778.016	24.1267	1199	855.817	28.0132
METAL_RS01620	1413	27.3889	3.45472		1468	1038.92	23.8395	1257	889.597	27.5868	1327	939.137	30.7404
METAL_RS01625	1674	20.3381	1.90917		1329	793.907	18.2172	1127	673.238	20.8774	1121	669.654	21.9195
METAL_RS01630	936	29.7577	3.58648		1057	1129.27	25.9127	916	978.632	30.3479	944	1008.55	33.0124
METAL_RS01635	1347	25.1651	2.64812		1333	989.607	22.7078	1078	800.297	24.8176	1151	854.491	27.9698
METAL_RS01650	684	27.3911	2.54331		756	1105.26	25.3617	586	856.725	26.5675	632	923.977	30.2442
METAL_RS01655	1428	44.3267	3.30488		2533	1773.81	40.7024	2077	1454.48	45.1042	2058	1441.18	47.1735
METAL_RS01670	1755	36.8857	4.69799		2578	1468.95	33.7069	1962	1117.95	34.6682	2267	1291.74	42.282
METAL_RS01675	1263	28.8868	2.3569		1472	1165.48	26.7434	1161	919.24	28.5061	1212	959.62	31.4109
METAL_RS01680	606	39.3139	1.54551		1073	1770.63	40.6294	735	1212.87	37.6117	735	1212.87	39.7005
METAL_RS01685	1197	38.2839	3.5823		1796	1500.42	34.4291	1502	1254.8	38.9121	1518	1268.17	41.5106
METAL_RS01690	1623	30.9801	1.66789		2061	1269.87	29.1389	1644	1012.94	31.4117	1606	989.526	32.3898
METAL_RS01700	783	105.539	2.91668		3716	4745.85	108.9	2627	3355.04	104.042	2480	3167.31	103.674
METAL_RS01705	357	742.098	33.7627		12116	33938.4	778.761	8200	22969.2	712.286	8019	22462.2	735.247
METAL_RS01715	1026	57.2842	2.57401		2694	2625.73	60.2509	1841	1794.35	55.6436	1754	1709.55	55.9581
METAL_RS01720	699	71.7924	3.2468		2301	3291.85	75.5357	1572	2248.93	69.7404	1497	2141.63	70.1012
METAL_RS01725	369	329.794	28.3647		5588	15143.6	347.491	4103	11119.2	344.813	3349	9075.88	297.078
METAL_RS01730	981	113.605	2.92159		5000	5096.84	116.954	3552	3620.8	112.283	3344	3408.77	111.578
METAL_RS01735	273	46.8479	6.4684		511	1871.79	42.9508	381	1395.6	43.2784	453	1659.34	54.3146
METAL_RS01740	873	21.2976	2.85756		745	853.379	19.5819	555	635.739	19.7146	656	751.432	24.5963
METAL_RS01745	699	17.4313	1.73467		481	688.126	15.79	389	556.509	17.2576	411	587.983	19.2462
METAL_RS01750	423	60.6584	1.75619		1155	2730.5	62.6548	818	1933.81	59.9683	767	1813.24	59.3521
METAL_RS01755	468	190.572	4.19461		3921	8378.21	192.249	2804	5991.45	185.798	2769	5916.67	193.668
METAL_RS01760	726	42.9669	3.45063		1256	1730.03	39.6978	998	1374.66	42.6288	1033	1422.87	46.5741
METAL_RS01775	1464	150.05	3.65389		9734	6648.91	152.568	6886	4703.55	145.86	6786	4635.25	151.724
METAL_RS01780	2040	220.353	13.4503		20395	9997.55	229.407	13479	6607.35	204.897	14132	6927.45	226.754
METAL_RS01785	777	144.411	9.17929		5039	6485.2	148.811	3354	4316.6	133.86	3574	4599.74	150.562
METAL_RS01790	504	74.7871	18.2631		1343	2664.68	61.1446	1100	2182.54	67.6817	1471	2918.65	95.5351
METAL_RS01795	330	244.079	11.0187		3352	10157.6	233.079	2597	7869.7	244.043	2572	7793.94	255.116
METAL_RS01800	2232	142.328	2.11251		13856	6207.89	142.448	10088	4519.71	140.159	9845	4410.84	144.379
METAL_RS01805	498	207.32	6.25892		4653	9343.37	214.396	3293	6612.45	205.055	3081	6186.75	202.509
METAL_RS01810	1323	82.3027	1.63581		4641	3507.94	80.4942	3570	2698.41	83.6791	3344	2527.59	82.7346
METAL_RS01815	2115	77.1164	0.604284		7117	3365.01	77.2146	5297	2504.49	77.6655	4941	2336.17	76.469
METAL_RS01820	1923	62.1255	2.2607		5121	2663.03	61.1066	3755	1952.68	60.5535	3802	1977.12	64.7163
METAL_RS01825	2706	91.7799	3.09146		11243	4154.84	95.3383	7875	2910.2	90.2467	7420	2742.05	89.7547
METAL_RS01830	483	54.22	2.95349		1213	2511.39	57.6271	820	1697.72	52.6472	773	1600.41	52.3858
METAL_RS01835	2244	154.265	12.6772		16501	7353.39	168.733	10500	4679.14	145.103	10212	4550.8	148.96
METAL_RS01840	1632	72.7559	4.67153		5554	3403.19	78.0906	3725	2282.48	70.7807	3460	2120.1	69.3964
METAL_RS01845	276	60.0789	4.27608		767	2778.99	63.7675	493	1786.23	55.3919	515	1865.94	61.0772
METAL_RS01850	732	172.299	10.1187		5243	7162.57	164.355	4336	5923.5	183.691	3776	5158.47	168.85
METAL_RS01855	393	1352.26	61.922		24137	61417.3	1409.3	17249	43890.6	1361.07	15445	39300.3	1286.4
METAL_RS01860	429	992.325	45.1387		19378	45170.2	1036.49	13754	32060.6	994.215	12402	28909.1	946.271
METAL_RS01870	1140	57.5219	5.19956		2859	2507.89	57.5469	1923	1686.84	52.3098	2184	1915.79	62.7088
METAL_RS01875	1563	40.576	3.58831		2608	1668.59	38.2879	1952	1248.88	38.7284	2135	1365.96	44.7116
METAL_RS01885	432	75.4783	3.6224		1403	3247.69	74.5224	1009	2335.65	72.4296	1049	2428.24	79.4827
METAL_RS01890	846	43.8421	10.9687		1265	1495.27	34.311	1129	1334.52	41.384	1443	1705.67	55.8312
METAL_RS01895	1302	31.6163	3.23339		1695	1301.84	29.8725	1244	955.453	29.6291	1406	1079.88	35.3472
METAL_RS01900	441	11.188	2.11548		184	417.234	9.57397	148	335.601	10.4072	183	414.966	13.5829
METAL_RS01905	603	18.945	5.1753		401	665.008	15.2595	325	538.972	16.7138	458	759.536	24.8616
METAL_RS01910	1995	25.1653	3.04715		1976	990.476	22.7278	1556	779.95	24.1866	1742	873.183	28.5816
METAL_RS01915	972	40.437	7.064		1541	1585.39	36.3789	1139	1171.81	36.3384	1443	1484.57	48.5938
METAL_RS01920	1179	66.8595	5.5235		3580	3036.47	69.6758	2300	1950.81	60.4955	2536	2150.98	70.4071
METAL_RS01925	750	219.458	8.93881		7509	10012	229.739	5164	6885.33	213.518	4929	6572	215.119
METAL_RS01935	852	80.2306	6.61533		3249	3813.38	87.503	2160	2535.21	78.6182	1941	2278.17	74.5705
METAL_RS01940	2094	58.5567	4.83172		5240	2502.39	57.4206	3673	1754.06	54.3943	4085	1950.81	63.8552
METAL_RS01955	1302	356.533	19.4668		20017	15374	352.778	15854	12176.7	377.604	13493	10363.3	339.218
METAL_RS01960	633	250.091	8.10992		6895	10892.6	249.944	5272	8328.59	258.274	4681	7394.94	242.056
METAL_RS01965	1275	528.171	17.9493		29078	22806.3	523.32	22533	17672.9	548.047	19988	15676.9	513.145
METAL_RS01970	333	61.3026	6.0427		989	2969.97	68.1499	634	1903.9	59.041	577	1732.73	56.7169
METAL_RS01975	1500	101.214	7.27978		7127	4751.33	109.026	4837	3224.67	99.9985	4336	2890.67	94.6191
METAL_RS01980	1099	123.866	5.80485		6246	5683.35	130.412	4318	3929.03	121.841	4007	3646.04	119.345
METAL_RS01985	1272	126.09	2.36669		6846	5382.08	123.499	5256	4132.08	128.138	4921	3868.71	126.633
METAL_RS01990	1665	154.919	4.20302		10889	6539.94	150.068	8454	5077.48	157.455	7998	4803.6	157.235
METAL_RS01995	261	61.7953	5.09927		660	2528.74	58.0252	503	1927.2	59.7635	539	2065.13	67.5973
METAL_RS02000	249	97.5713	9.71464		958	3847.39	88.2834	777	3120.48	96.7677	819	3289.16	107.663
METAL_RS02005	285	78.1141	7.15884		868	3045.61	69.8856	762	2673.68	82.9123	710	2491.23	81.5445
METAL_RS02010	261	152.893	10.5949		1614	6183.91	141.898	1294	4957.85	153.746	1300	4980.84	163.036
METAL_RS02015	255	206.599	14.8527		2173	8521.57	195.539	1651	6474.51	200.778	1741	6827.45	223.48
METAL_RS02020	897	231.427	4.492		8848	9863.99	226.342	6742	7516.16	233.08	6436	7175.03	234.858
METAL_RS02025	813	117.056	4.15457		4132	5082.41	116.623	3183	3915.13	121.41	2810	3456.33	113.135
METAL_RS02030	1158	173.861	5.046		8875	7664.08	175.862	6278	5421.42	168.121	6283	5425.73	177.599
METAL_RS02035	693	49.7158	3.29222		1573	2269.84	52.0845	1027	1481.96	45.9564	1082	1561.33	51.1064
METAL_RS02040	333	51.6967	3.67454		716	2150.15	49.338	535	1606.61	49.8217	569	1708.71	55.9305
METAL_RS02045	1626	28.6053	0.935513		2054	1263.22	28.9863	1444	888.069	27.5395	1455	894.834	29.2903
METAL_RS02050	1653	29.9374	4.14861		1961	1186.33	27.2219	1486	898.972	27.8776	1753	1060.5	34.7128
METAL_RS02055	1662	21.9193	3.66628		1365	821.3	18.8458	1122	675.09	20.9349	1319	793.622	25.9773
METAL_RS02060	10368	23.1067	3.06399		9241	891.3	20.4521	7492	722.608	22.4084	8381	808.353	26.4595
METAL_RS02065	1821	20.4045	2.87504		1444	792.971	18.1958	1137	624.382	19.3624	1316	722.68	23.6552
METAL_RS02070	405	6.71232	1.46657		103	254.321	5.83573	77	190.123	5.89582	104	256.79	8.40542
METAL_RS02075	672	16.5447	3.29336		384	571.429	13.1122	365	543.155	16.8435	404	601.19	19.6786
METAL_RS02080	1830	20.7178	3.35318		1451	792.896	18.194	1147	626.776	19.4366	1371	749.18	24.5226
METAL_RS02085	741	20.9999	3.64599		577	778.677	17.8678	481	649.123	20.1296	566	763.833	25.0023
METAL_RS02090	468	23.3848	0.992808		456	974.359	22.3579	354	756.41	23.4567	348	743.59	24.3397
METAL_RS02095	1434	21.3216	2.70811		1229	857.043	19.666	918	640.167	19.8519	1071	746.862	24.4468
METAL_RS02100	2739	27.1909	4.01643		2783	1016.06	23.3149	2378	868.2	26.9233	2622	957.284	31.3344
METAL_RS02105	954	35.0847	3.21053		1368	1433.96	32.9042	1033	1082.81	33.5785	1130	1184.49	38.7714
METAL_RS02110	459	27.9441	4.05183		477	1039.22	23.8462	415	904.139	28.0378	448	976.035	31.9482
METAL_RS02115	2340	22.8711	2.7698		2042	872.65	20.0241	1738	742.735	23.0326	1827	780.769	25.5566
METAL_RS02120	1473	22.8204	2.37188		1337	907.671	20.8277	1054	715.547	22.1895	1145	777.325	25.4439
METAL_RS02125	357	23.6565	2.45606		324	907.563	20.8252	287	803.922	24.93	275	770.308	25.2142
METAL_RS02130	588	14.7652	3.22495		305	518.707	11.9024	268	455.782	14.134	328	557.823	18.259
METAL_RS02135	666	16.5217	2.40836		451	677.177	15.5387	317	475.976	14.7603	392	588.589	19.2661
METAL_RS02140	1623	20.0278	2.68898		1244	766.482	17.5879	1025	631.547	19.5846	1136	699.938	22.9108
METAL_RS02145	216	9.50986	2.33014		72	333.333	7.64877	61	282.407	8.7576	80	370.37	12.1232
METAL_RS02150	312	35.914	7.8793		430	1378.21	31.6247	313	1003.21	31.1099	429	1375	45.0074
METAL_RS02155	1083	44.266	4.33218		1964	1813.48	41.6127	1464	1351.8	41.92	1630	1505.08	49.2652
METAL_RS02160	159	48.825	6.45772		296	1861.64	42.7177	247	1553.46	48.1735	270	1698.11	55.5837
METAL_RS02165	864	40.5872	0.963862		1494	1729.17	39.678	1128	1305.56	40.4859	1098	1270.83	41.5977
METAL_RS02170	780	61.3008	2.83033		2041	2616.67	60.0429	1492	1912.82	59.3175	1538	1971.79	64.542
METAL_RS02180	807	99.5647	4.22862		3349	4149.94	95.2258	2597	3218.09	99.7946	2556	3167.29	103.674
METAL_RS02185	2607	172.162	10.1447		18531	7108.17	163.106	15395	5905.26	183.125	13560	5201.38	170.255
METAL_RS02190	1080	229.319	17.3722		10400	9629.63	220.965	8682	8038.89	249.29	7183	6650.93	217.702
METAL_RS02195	1086	166.509	8.87815		7653	7046.96	161.702	6190	5699.82	176.754	5344	4920.81	161.071
METAL_RS02200	1113	126.915	5.58616		5944	5340.52	122.545	4781	4295.6	133.209	4250	3818.51	124.99
METAL_RS02205	876	112.546	8.28133		4050	4623.29	106.087	3443	3930.37	121.883	2935	3350.46	109.669
METAL_RS02210	1323	179.666	15.3778		10049	7595.62	174.291	8405	6352.99	197.009	6778	5123.2	167.696
METAL_RS02215	663	134.052	9.56995		3956	5966.82	136.916	3033	4574.66	141.863	2499	3769.23	123.377
METAL_RS02220	1659	1227.67	23.7465		89675	54053.6	1240.33	66466	40063.9	1242.4	60834	36669.1	1200.28
METAL_RS02225	306	525.515	11.4556		7127	23290.8	534.439	5225	17075.2	529.509	4792	15660.1	512.597
METAL_RS02235	480	458.471	5.80781		9470	19729.2	452.712	7095	14781.2	458.374	6809	14185.4	464.326
METAL_RS02240	1662	79.0451	4.7861		5412	3256.32	74.7205	4512	2714.8	84.1874	3972	2389.89	78.2275
METAL_RS02245	1056	55.332	3.15369		2646	2505.68	57.4962	1761	1667.61	51.7135	1832	1734.85	56.7862
METAL_RS02250	1038	130.424	4.62858		5718	5508.67	126.404	4535	4368.98	135.484	4103	3952.79	129.385
METAL_RS02255	564	282.435	8.44948		7166	12705.7	291.548	4999	8863.48	274.861	4840	8581.56	280.897
METAL_RS02260	549	89.9509	8.26063		2004	3650.27	83.7603	1536	2797.81	86.7616	1666	3034.61	99.3307
METAL_RS02265	1473	69.4905	12.7446		3762	2553.97	58.6042	3152	2139.85	66.3578	3758	2551.26	83.5093
METAL_RS02270	903	104.657	7.25665		3795	4202.66	96.4355	3208	3552.6	110.168	2962	3280.18	107.369
METAL_RS02275	957	2.11406	0.0591151		91	95.0888	2.18194	64	66.8757	2.07385	61	63.7409	2.08641
METAL_RS02280	867	193.121	7.24184		7467	8612.46	197.624	5507	6351.79	196.972	4894	5644.75	184.768
METAL_RS02285	474	155.421	7.06511		3290	6940.93	159.269	2251	4748.95	147.267	2313	4879.75	159.727
METAL_RS02290	1146	16.02	0.375007		788	687.609	15.7781	585	510.471	15.83	576	502.618	16.452
METAL_RS02295	342	15.979	2.79244		198	578.947	13.2847	208	608.187	18.8602	165	482.456	15.7921
METAL_RS02300	1146	11.7324	1.1158		571	498.255	11.4331	399	348.168	10.7969	454	396.161	12.9674
METAL_RS02305	861	36.0975	2.97626		1248	1449.48	33.2602	995	1155.63	35.8368	1031	1197.44	39.1955
METAL_RS02310	846	61.9515	6.25663		2047	2419.62	55.5214	1700	2009.46	62.3142	1758	2078.01	68.0189
METAL_RS02320	1569	32.0317	3.2189		1948	1241.56	28.4891	1661	1058.64	32.8288	1667	1062.46	34.7771
METAL_RS02325	1443	30.8235	3.25141		1754	1215.52	27.8918	1408	975.745	30.2583	1513	1048.51	34.3205
METAL_RS02330	1167	41.0051	2.82084		2031	1740.36	39.9348	1463	1253.64	38.8761	1576	1350.47	44.2045
METAL_RS02335	5589	88.8135	2.60517		22076	3949.9	90.6357	15469	2767.76	85.8296	15363	2748.79	89.9752
METAL_RS02340	282	383.476	10.0917		4581	16244.7	372.756	3500	12411.3	384.882	3384	12000	392.792
METAL_RS02350	10890	32.0991	3.32668		13906	1276.95	29.3013	10963	1006.7	31.2184	11903	1093.02	35.7775
METAL_RS02355	570	58.1158	6.79893		1251	2194.74	50.3611	1120	1964.91	60.9329	1098	1926.32	63.0534
METAL_RS02360	2013	70.8358	5.57417		5896	2928.96	67.2089	4417	2194.24	68.0444	4751	2360.16	77.2542
METAL_RS02370	2361	50.1434	3.73644		4721	1999.58	45.8829	3935	1666.67	51.6842	3813	1614.99	52.863
METAL_RS02375	513	324.083	68.4915		6123	11935.7	273.88	4901	9553.61	296.262	6302	12284.6	402.107
METAL_RS02380	795	137.297	10.9257		4533	5701.89	130.837	3362	4228.93	131.141	3641	4579.87	149.911
METAL_RS02385	834	78.8219	1.49649		2840	3405.28	78.1385	2166	2597.12	80.5381	1982	2376.5	77.7891
METAL_RS02390	663	192.764	12.309		5306	8003.02	183.64	4017	6058.82	187.887	4188	6316.74	206.764
METAL_RS02395	3483	92.3378	2.64019		13600	3904.68	89.598	10655	3059.14	94.8656	9848	2827.45	92.5498
METAL_RS02400	387	82.1992	5.30824		1283	3315.25	76.0727	1062	2744.19	85.0986	1010	2609.82	85.4263
METAL_RS02405	2946	49.6888	2.7867		6065	2058.72	47.2401	4665	1583.5	49.1052	4745	1610.66	52.7211
METAL_RS02410	2970	28.0138	3.4211		3158	1063.3	24.3988	2724	917.172	28.442	2831	953.199	31.2007
METAL_RS02415	1860	22.3807	4.60965		1502	807.527	18.5298	1267	681.183	21.1238	1562	839.785	27.4884
METAL_RS02420	1245	20.5943	2.68949		985	791.165	18.1543	809	649.799	20.1506	893	717.269	23.4781
METAL_RS02425	690	24.5718	3.0715		642	930.435	21.3501	554	802.899	24.8983	579	839.13	27.467
METAL_RS02430	729	154.491	5.47316		5091	6983.54	160.246	3511	4816.19	149.352	3427	4700.96	153.875
METAL_RS02440	324	19.6117	4.09217		216	666.667	15.2975	210	648.148	20.0994	232	716.049	23.4382
METAL_RS02445	279	21.0367	2.15281		227	813.62	18.6696	194	695.341	21.5629	195	698.925	22.8777
METAL_RS02450	1242	23.402	3.52434		1050	845.411	19.3991	992	798.712	24.7685	988	795.491	26.0385
METAL_RS02460	201	91.8537	4.67149		777	3865.67	88.7029	581	2890.55	89.6373	597	2970.15	97.2208
METAL_RS02480	2154	33.1957	2.87132		2852	1324.05	30.382	2298	1066.85	33.0836	2377	1103.53	36.1214
METAL_RS02485	1581	61.6674	0.321874		4254	2690.7	61.7417	3126	1977.23	61.3149	2992	1892.47	61.9456
METAL_RS02490	495	112.446	2.63204		2408	4864.65	111.626	1761	3557.58	110.322	1745	3525.25	115.391
METAL_RS02495	1023	41.876	0.240811		1865	1823.07	41.8327	1390	1358.75	42.1355	1302	1272.73	41.6597
METAL_RS02500	318	36.3575	3.75938		467	1468.55	33.6979	356	1119.5	34.7162	395	1242.14	40.6585
METAL_RS02505	2577	69.1963	4.08276		7385	2865.74	65.7581	5661	2196.74	68.122	5803	2251.84	73.7088
METAL_RS02510	375	48.5876	1.55074		765	2040	46.8105	596	1589.33	49.286	569	1517.33	49.6663
METAL_RS02515	567	141.918	10.7726		3306	5830.69	133.793	2520	4444.44	137.824	2670	4708.99	154.138
METAL_RS02520	165	206.957	2.20934		1481	8975.76	205.961	1093	6624.24	205.421	1056	6400	209.489
METAL_RS02525	375	19.3391	0.86763		309	824	18.9078	227	605.333	18.7717	233	621.333	20.3379
METAL_RS02530	2544	21.7194	3.69963		2006	788.522	18.0937	1770	695.755	21.5757	1981	778.695	25.4887
METAL_RS02535	1074	17.4821	2.28943		747	695.531	15.9599	567	527.933	16.3715	660	614.525	20.115
METAL_RS02540	996	16.81	2.29307		624	626.506	14.376	550	552.209	17.1243	576	578.313	18.9297
METAL_RS02545	1161	17.2459	2.59435		728	627.046	14.3884	670	577.089	17.8958	690	594.315	19.4535
METAL_RS02550	654	14.9099	2.41421		370	565.749	12.9819	298	455.657	14.1302	352	538.226	17.6176
METAL_RS02555	213	35.533	11.1919		221	1037.56	23.8081	252	1183.1	36.6885	300	1408.45	46.1023
METAL_RS02560	813	26.908	3.72229		844	1038.13	23.8213	678	833.948	25.8612	771	948.339	31.0417
METAL_RS02565	1074	23.6689	3.98287		937	872.439	20.0193	799	743.948	23.0702	916	852.886	27.9172
METAL_RS02575	777	280.661	15.9002		9269	11929.2	273.732	7488	9637.07	298.85	6395	8230.37	269.402
METAL_RS02580	1107	139.52	6.56069		7019	6340.56	145.492	5018	4532.97	140.57	4481	4047.88	132.498
METAL_RS02585	801	37.318	1.0789		1329	1659.18	38.072	932	1163.55	36.0821	925	1154.81	37.7999
METAL_RS02590	1944	61.7457	3.061		5084	2615.23	60.0098	3758	1933.13	59.9473	3877	1994.34	65.2801
METAL_RS02595	240	115.651	11.0125		1098	4575	104.979	890	3708.33	114.997	931	3879.17	126.975
METAL_RS02600	783	426.56	23.1402		15078	19256.7	441.87	11056	14120.1	437.87	9567	12218.4	399.94
METAL_RS02605	2202	59.3653	1.1287		5654	2567.67	58.9185	4156	1887.38	58.5284	4080	1852.86	60.649
METAL_RS02610	978	59.3384	1.85153		2441	2495.91	57.2719	1889	1931.49	59.8966	1818	1858.9	60.8466
METAL_RS02615	981	127.262	0.518815		5422	5527.01	126.825	4044	4122.32	127.835	3810	3883.79	127.127
METAL_RS02620	1005	118.037	4.90458		4935	4910.45	112.677	3861	3841.79	119.136	3755	3736.32	122.3
METAL_RS02625	756	188.137	11.3706		6629	8768.52	201.205	4454	5891.53	182.699	4169	5514.55	180.506
METAL_RS02630	450	101.324	5.12986		2103	4673.33	107.236	1432	3182.22	98.6823	1348	2995.56	98.0524
METAL_RS02635	942	43.4157	0.824572		1815	1926.75	44.2118	1293	1372.61	42.5654	1251	1328.03	43.4698
METAL_RS02640	3375	36.4079	3.09164		5059	1498.96	34.3957	3794	1124.15	34.8604	4121	1221.04	39.9678
METAL_RS02645	771	26.2254	5.37487		714	926.07	21.2499	634	822.309	25.5002	752	975.357	31.926
METAL_RS02650	1227	23.2685	3.39199		1089	887.531	20.3656	888	723.716	22.4428	1012	824.776	26.9971
METAL_RS02655	1251	27.9847	2.92505		1460	1167.07	26.7799	1043	833.733	25.8545	1197	956.835	31.3197
METAL_RS02660	1644	23.8953	3.86184		1452	883.212	20.2665	1244	756.691	23.4654	1404	854.015	27.9542
METAL_RS02665	1092	19.0087	2.54837		825	755.495	17.3358	625	572.344	17.7487	732	670.33	21.9417
METAL_RS02670	768	16.2792	2.75661		480	625	14.3414	373	485.677	15.0611	456	593.75	19.435
METAL_RS02675	780	17.4119	2.91564		501	642.308	14.7386	427	547.436	16.9763	489	626.923	20.5208
METAL_RS02690	864	31.2768	2.55895		1178	1363.43	31.2856	800	925.926	28.7134	893	1033.56	33.8313
METAL_RS02695	303	42.4199	1.36572		558	1841.58	42.2576	402	1326.73	41.1426	406	1339.93	43.8596
METAL_RS02700	333	43.9276	0.613022		631	1894.89	43.4809	469	1408.41	43.6755	454	1363.36	44.6265
METAL_RS02705	1704	40.2608	2.23651		2848	1671.36	38.3516	2182	1280.52	39.7095	2224	1305.16	42.7215
METAL_RS02710	429	12.9131	1.86015		259	603.73	13.8534	149	347.319	10.7705	185	431.235	14.1155
METAL_RS02715	672	24.4144	2.69559		685	1019.35	23.3902	485	721.726	22.3811	564	839.286	27.472
METAL_RS02720	609	47.1837	3.46788		1146	1881.77	43.1798	965	1584.56	49.1382	916	1504.11	49.2333
METAL_RS02725	495	183.957	74.4434		2946	5951.52	136.565	4306	8698.99	269.76	2201	4446.46	145.545
METAL_RS02730	1647	52.0926	10.2661		3059	1857.32	42.6186	3346	2031.57	63.0001	2549	1547.66	50.6591
METAL_RS02735	1404	24.7909	3.32549		1289	918.091	21.0668	1170	833.333	25.8421	1178	839.031	27.4637
METAL_RS02740	1866	34.3639	3.86084		2526	1353.7	31.0624	2011	1077.71	33.4202	2201	1179.53	38.6091
METAL_RS02745	633	48.0435	7.80086		1189	1878.36	43.1014	898	1418.64	43.9928	1103	1742.5	57.0365
METAL_RS02750	858	32.532	4.47502		1086	1265.73	29.0439	857	998.834	30.9744	985	1148.02	37.5777
METAL_RS02755	603	16.2167	4.19876		336	557.214	12.786	291	482.587	14.9653	385	638.474	20.8989
METAL_RS02760	903	24.7958	3.85274		812	899.225	20.6339	743	822.813	25.5158	779	862.68	28.2378
METAL_RS02765	366	36.5553	5.18249		511	1396.17	32.0371	418	1142.08	35.4164	472	1289.62	42.2126
METAL_RS02775	2883	43.812	3.48731		5050	1751.65	40.1939	4099	1421.78	44.0902	4153	1440.51	47.1518
METAL_RS02780	192	21.5266	1.2284		173	901.042	20.6756	142	739.583	22.9349	123	640.625	20.9693
METAL_RS02785	612	57.4568	0.882576		1527	2495.1	57.2533	1153	1883.99	58.4234	1060	1732.03	56.6938
METAL_RS02790	5694	56.1356	2.8331		13131	2306.11	52.9168	10510	1845.8	57.2393	10133	1779.59	58.2508
METAL_RS02800	642	80.8726	6.12318		2242	3492.21	80.1334	1808	2816.2	87.3318	1474	2295.95	75.1525
METAL_RS02805	264	61.9997	3.57958		700	2651.52	60.8425	562	2128.79	66.0148	477	1806.82	59.1419
METAL_RS02810	387	18.7888	0.664759		313	808.786	18.5586	228	589.147	18.2698	231	596.899	19.5381
METAL_RS02815	6447	59.0806	4.3703		15182	2354.89	54.0361	12782	1982.63	61.4823	12157	1885.68	61.7234
METAL_RS02820	2130	80.6808	2.65247		7246	3401.88	78.0606	5726	2688.26	83.3644	5246	2462.91	80.6176
METAL_RS02825	351	98.3554	1.85564		1499	4270.66	97.9958	1136	3236.47	100.364	1037	2954.42	96.7058
METAL_RS02830	834	52.9642	2.68738		1819	2181.06	50.0472	1439	1725.42	53.5061	1410	1690.65	55.3394
METAL_RS02835	2874	52.0255	2.77235		6129	2132.57	48.9346	4898	1704.24	52.8495	4767	1658.66	54.2924
METAL_RS02840	525	118.985	9.78957		2511	4782.86	109.749	1997	3803.81	117.958	2073	3948.57	129.247
METAL_RS02845	294	111.735	0.366361		1437	4887.76	112.156	1057	3595.24	111.49	1002	3408.16	111.558
METAL_RS02850	696	19.0442	2.53983		496	712.644	16.3525	435	625	19.3816	455	653.736	21.3985
METAL_RS02855	309	3.7465	0.309118		53	171.521	3.93578	39	126.214	3.91395	32	103.56	3.38979
METAL_RS02860	564	17.5887	1.96236		380	673.759	15.4603	327	579.787	17.9795	333	590.426	19.3262
METAL_RS02865	993	44.3011	7.78364		2281	2297.08	52.7095	1372	1381.67	42.8463	1133	1140.99	37.3475
METAL_RS02870	810	15.9623	1.42338		576	711.111	16.3174	376	464.198	14.395	425	524.691	17.1745
METAL_RS02875	849	19.6251	1.24449		755	889.282	20.4057	498	586.572	18.1899	526	619.552	20.2796
METAL_RS02880	732	19.6598	0.779333		651	889.344	20.4072	445	607.923	18.852	441	602.459	19.7201
METAL_RS02885	639	19.4929	2.59342		587	918.623	21.079	340	532.081	16.5001	408	638.498	20.8997
METAL_RS02890	3615	25.2676	2.52997		3672	1015.77	23.3081	2841	785.892	24.3709	3106	859.198	28.1238
METAL_RS02895	1809	24.5735	3.50126		1797	993.367	22.7941	1302	719.735	22.3193	1581	873.964	28.6071
METAL_RS02900	1302	28.59	3.27729		1415	1086.79	24.9378	1241	953.149	29.5576	1244	955.453	31.2745
METAL_RS02905	297	61.0513	6.37076		795	2676.77	61.422	522	1757.58	54.5033	610	2053.87	67.2287
METAL_RS02920	879	35.6669	4.28058		1177	1339.02	30.7256	1078	1226.39	38.0311	1027	1168.37	38.2439
METAL_RS02925	378	39.2357	3.95484		593	1568.78	35.9978	464	1227.51	38.0658	504	1333.33	43.6435
METAL_RS02930	3198	22.3019	3.06441		2693	842.089	19.3228	2283	713.884	22.1379	2486	777.361	25.4451
METAL_RS02935	1440	18.3672	3.10931		974	676.389	15.5206	831	577.083	17.8956	954	662.5	21.6854
METAL_RS02940	1044	19.2813	2.97427		733	702.107	16.1108	664	636.015	19.7232	702	672.414	22.0099
METAL_RS02945	495	26.4671	4.22623		473	955.556	21.9265	434	876.768	27.189	458	925.253	30.286
METAL_RS02950	876	18.5315	4.72706		553	631.279	14.4855	491	560.502	17.3815	635	724.886	23.7274
METAL_RS02955	468	13.8159	2.03201		255	544.872	12.5028	193	412.393	12.7885	231	493.59	16.1565
METAL_RS02960	2526	21.2206	2.27562		2047	810.372	18.5951	1828	723.674	22.4415	1746	691.211	22.6252
METAL_RS02965	1827	17.0602	2.94867		1107	605.911	13.9034	1033	565.408	17.5336	1102	603.175	19.7435
METAL_RS02970	594	15.2156	3.16718		337	567.34	13.0184	264	444.444	13.7824	342	575.758	18.8461
METAL_RS02975	1113	44.7455	3.92532		1954	1755.62	40.2849	1661	1492.36	46.2789	1621	1456.42	47.6726
METAL_RS02980	906	122.811	6.80246		4585	5060.71	116.125	3790	4183.22	129.724	3393	3745.03	122.585
METAL_RS02985	657	140.902	8.59475		4012	6106.54	140.123	3175	4832.57	149.86	2664	4054.79	132.724
METAL_RS02990	4263	60.7627	2.50206		10797	2532.72	58.1167	8673	2034.48	63.0903	7955	1866.06	61.081
METAL_RS02995	282	15.1574	3.41179		148	524.823	12.0427	133	471.631	14.6255	162	574.468	18.8039
METAL_RS03000	609	8.94456	1.44954		193	316.913	7.27199	191	313.629	9.72579	183	300.493	9.83592
METAL_RS03005	972	13.1655	2.68462		476	489.712	11.2371	377	387.86	12.0277	482	495.885	16.2316
METAL_RS03010	1359	18.9303	3.13088		920	676.968	15.5339	857	630.611	19.5556	901	662.987	21.7013
METAL_RS03015	801	13.7046	2.71653		403	503.121	11.5448	331	413.233	12.8146	410	511.86	16.7545
METAL_RS03020	531	16.188	2.35309		324	610.169	14.0011	272	512.241	15.8849	303	570.621	18.6779
METAL_RS03025	300	9.97259	3.63441		87	290	6.65443	91	303.333	9.40652	127	423.333	13.8568
METAL_RS03030	2415	16.4774	2.63264		1503	622.36	14.2809	1227	508.075	15.7556	1431	592.547	19.3956
METAL_RS03035	318	4.98294	1.81959		48	150.943	3.46359	46	144.654	4.4858	68	213.836	6.99943
METAL_RS03040	516	8.44546	1.72652		146	282.946	6.49256	151	292.636	9.07478	154	298.45	9.76904
METAL_RS03045	1158	17.0359	2.73026		789	681.347	15.6344	571	493.092	15.291	714	616.58	20.1823
METAL_RS03050	1032	17.5983	3.76143		638	618.217	14.1858	565	547.481	16.9776	682	660.853	21.6315
METAL_RS03055	2754	24.5233	2.43391		2681	973.493	22.3381	2139	776.688	24.0855	2284	829.339	27.1465
METAL_RS03060	276	143.523	10.9433		1667	6039.86	138.592	1389	5032.61	156.064	1146	4152.17	135.912
METAL_RS03065	2022	50.7192	1.14767		4582	2266.07	51.998	3285	1624.63	50.3806	3075	1520.77	49.7789
METAL_RS03070	813	53.5507	3.40527		1908	2346.86	53.8519	1489	1831.49	56.7954	1242	1527.68	50.0048
METAL_RS03075	297	112.145	9.92087		1333	4488.22	102.988	1175	3956.23	122.685	1005	3383.84	110.762
METAL_RS03080	294	133.811	4.43315		1751	5955.78	136.663	1290	4387.76	136.066	1156	3931.97	128.704
METAL_RS03085	3234	118.704	1.84341		16850	5210.27	119.556	12511	3868.58	119.967	11519	3561.84	116.589
METAL_RS03090	585	59.4806	4.60667		1399	2391.45	54.875	1209	2066.67	64.0884	1063	1817.09	59.4783
METAL_RS03095	3228	95.9889	6.06172		13342	4133.21	94.8419	10674	3306.69	102.542	8933	2767.35	90.5826
METAL_RS03100	1920	106.914	6.07144		8973	4673.44	107.238	6985	3638.02	112.817	5906	3076.04	100.687
METAL_RS03105	3822	63.37	2.40799		10092	2640.5	60.5898	7977	2087.13	64.7229	7566	1979.59	64.7973
METAL_RS03110	1821	83.1318	6.12648		6122	3361.89	77.143	5249	2882.48	89.3872	4610	2531.58	82.8652
METAL_RS03115	1719	54.4534	3.65932		3774	2195.46	50.3778	3185	1852.82	57.4569	2916	1696.34	55.5255
METAL_RS03120	204	45.8978	5.25894		356	1745.1	40.0436	312	1529.41	47.4278	313	1534.31	50.2221
METAL_RS03125	1635	0.0376937	0.0367903		1	0.611621	0.0140344	1	0.611621	0.0189667	4	2.44648	0.0800798
METAL_RS03130	351	0.612208	0.071114		10	28.49	0.653741	6	17.094	0.530094	7	19.943	0.652788
METAL_RS03135	288	9.87909	1.98593		108	375	8.60487	113	392.361	12.1673	78	270.833	8.86509
METAL_RS03145	657	24.28	3.66229		605	920.852	21.1302	496	754.947	23.4113	568	864.536	28.2985
METAL_RS03150	426	25.3492	6.32929		340	798.122	18.314	373	875.587	27.1524	398	934.272	30.5812
METAL_RS03155	1047	35.27	3.12444		1477	1410.7	32.3703	1177	1124.16	34.8609	1234	1178.61	38.5789
METAL_RS03160	333	4.99171	1.04448		55	165.165	3.78993	61	183.183	5.6806	56	168.168	5.50459
METAL_RS03165	1005	17.8296	3.89732		589	586.07	13.4481	620	616.915	19.1309	642	638.806	20.9098
METAL_RS03175	942	17.3709	2.66262		594	630.573	14.4693	545	578.556	17.9413	567	601.911	19.7021
METAL_RS03180	729	15.7807	2.79826		416	570.645	13.0942	366	502.058	15.5691	416	570.645	18.6787
METAL_RS03185	1350	19.6506	3.27171		966	715.556	16.4194	852	631.111	19.5711	947	701.481	22.9613
METAL_RS03190	1785	21.651	3.49917		1439	806.162	18.4985	1211	678.431	21.0385	1386	776.471	25.4159
METAL_RS03195	537	39.2418	5.08484		844	1571.69	36.0646	633	1178.77	36.5543	740	1378.03	45.1064
METAL_RS03205	501	26.3656	3.02077		504	1005.99	23.0837	469	936.128	29.0298	413	824.351	26.9832
METAL_RS03210	846	67.477	3.53217		2442	2886.52	66.2351	1766	2087.47	64.7335	1847	2183.22	71.4624
METAL_RS03215	585	34.7428	4.7215		778	1329.91	30.5166	639	1092.31	33.873	712	1217.09	39.8387
METAL_RS03220	306	91.3783	7.88161		1264	4130.72	94.7848	957	3127.45	96.9838	770	2516.34	82.3664
METAL_RS03225	498	133.451	5.20977		2774	5570.28	127.817	2159	4335.34	134.441	2101	4218.88	138.095
METAL_RS03235	357	126.86	8.97447		2066	5787.11	132.793	1511	4232.49	131.252	1271	3560.22	116.536
METAL_RS03240	654	37.784	1.66253		1044	1596.33	36.6299	781	1194.19	37.0324	793	1212.54	39.6896
METAL_RS03245	1173	1.83641	0.273557		88	75.0213	1.72146	62	52.8559	1.63909	77	65.6436	2.14869
METAL_RS03255	462	31.0181	1.56911		593	1283.55	29.4527	462	1000	31.0105	460	995.671	32.5909
METAL_RS03260	2586	46.0416	3.87497		4723	1826.37	41.9085	3888	1503.48	46.6237	3918	1515.08	49.5926
METAL_RS03270	192	58.9281	1.41409		489	2546.88	58.4414	358	1864.58	57.8217	355	1848.96	60.5213
METAL_RS03275	999	48.0807	0.279049		2093	2095.1	48.0747	1558	1559.56	48.3627	1459	1460.46	47.8047
METAL_RS03280	369	140.817	2.80367		2267	6143.63	140.974	1708	4628.73	143.539	1555	4214.09	137.938
METAL_RS03285	1131	45.0365	2.47101		2119	1873.56	42.9914	1617	1429.71	44.336	1651	1459.77	47.7821
METAL_RS03290	543	112.144	2.72877		2581	4753.22	109.069	2001	3685.08	114.276	1876	3454.88	113.087
METAL_RS03295	1173	15.5686	0.341599		776	661.552	15.1802	594	506.394	15.7035	567	483.376	15.8222
METAL_RS03305	333	19.9475	3.32262		235	705.706	16.1933	227	681.682	21.1393	229	687.688	22.5098
METAL_RS03310	552	28.7787	6.52768		589	1067.03	24.4844	455	824.275	25.5612	612	1108.7	36.2905
METAL_RS03315	258	41.7258	6.19397		389	1507.75	34.5974	381	1476.74	45.7946	353	1368.22	44.7854
METAL_RS03320	393	17.2919	2.78339		250	636.132	14.5969	217	552.163	17.1228	242	615.776	20.156
METAL_RS03325	558	11.0086	0.827205		250	448.029	10.2806	195	349.462	10.837	203	363.799	11.9081
METAL_RS03330	435	11.4079	1.50155		186	427.586	9.81153	163	374.713	11.62	170	390.805	12.7921
METAL_RS03335	327	12.5917	2.57654		188	574.924	13.1924	103	314.985	9.76783	148	452.599	14.8148
METAL_RS03340	246	7.92711	0.163787		87	353.659	8.11516	62	252.033	7.81565	59	239.837	7.85051
METAL_RS03345	420	6.92756	1.28274		121	288.095	6.61072	79	188.095	5.83293	107	254.762	8.33903
METAL_RS03350	459	12.3013	1.42294		217	472.767	10.8483	183	398.693	12.3637	192	418.301	13.6921
METAL_RS03355	309	21.2194	3.31829		253	818.77	18.7878	198	640.777	19.8708	236	763.754	24.9997
METAL_RS03360	432	16.168	1.25077		281	650.463	14.9257	225	520.833	16.1513	230	532.407	17.4271
METAL_RS03365	927	18.9675	1.66154		702	757.282	17.3768	563	607.335	18.8338	586	632.147	20.6918
METAL_RS03370	564	21.9657	3.8581		464	822.695	18.8778	377	668.44	20.7287	453	803.191	26.2906
METAL_RS03375	324	48.3919	6.977		654	2018.52	46.3176	446	1376.54	42.6873	556	1716.05	56.1708
METAL_RS03385	1157	150.103	5.64404		7240	6257.56	143.588	5727	4949.87	153.498	5416	4681.07	153.224
METAL_RS03390	267	136.246	25.4106		1258	4711.61	108.114	1232	4614.23	143.09	1285	4812.73	157.533
METAL_RS03395	381	69.5186	8.97644		989	2595.8	59.5641	946	2482.94	76.9972	838	2199.48	71.9946
METAL_RS03405	1908	285.503	20.6394		22436	11758.9	269.824	19005	9960.69	308.886	16193	8486.9	277.799
METAL_RS03410	465	731.171	34.6192		14391	30948.4	710.151	11563	24866.7	771.128	10118	21759.1	712.234
METAL_RS03415	198	1964.97	183.945		18578	93828.3	2153.01	12492	63090.9	1956.48	10800	54545.5	1785.42
METAL_RS03420	363	1017.61	66.2789		17241	47495.9	1089.86	11745	32355.4	1003.36	10642	29316.8	959.616
METAL_RS03430	1020	232.841	24.3105		11470	11245.1	258.034	7597	7448.04	230.967	6529	6400.98	209.521
METAL_RS03435	2376	161.895	17.7803		18798	7911.62	181.542	12047	5070.29	157.232	10664	4488.22	146.911
METAL_RS03440	300	37.1165	4.64912		451	1503.33	34.496	411	1370	42.4844	315	1050	34.3693
METAL_RS03445	354	403.046	15.2194		6485	18319.2	420.358	4532	12802.3	397.005	4237	11968.9	391.775
METAL_RS03455	450	71.3376	6.41473		1466	3257.78	74.754	1093	2428.89	75.3211	879	1953.33	63.9378
METAL_RS03460	765	65.9464	6.99907		2468	3226.14	74.0281	1528	1997.39	61.9399	1446	1890.2	61.8711
METAL_RS03475	423	23.1732	0.748733		430	1016.55	23.326	305	721.04	22.3598	308	728.132	23.8337
METAL_RS03480	1026	36.2077	4.49156		1792	1746.59	40.0778	1035	1008.77	31.2825	1168	1138.4	37.2629
METAL_RS03490	1221	32.0662	6.19394		2084	1706.8	39.1647	1093	895.168	27.7596	1092	894.349	29.2744
METAL_RS03495	1593	73.8714	3.02722		5370	3371	77.352	3691	2317.01	71.8517	3524	2212.18	72.4104
METAL_RS03500	2370	67.1836	1.82541		7084	2989.03	68.5872	5185	2187.76	67.8437	4715	1989.45	65.12
METAL_RS03505	1104	31.6905	1.34355		1553	1406.7	32.2786	1162	1052.54	32.6397	1017	921.196	30.1532
METAL_RS03515	357	9.34235	0.875938		131	366.947	8.42008	117	327.731	10.1631	103	288.515	9.44387
METAL_RS03530	576	27.8659	3.42877		655	1137.15	26.0935	591	1026.04	31.8181	452	784.722	25.686
METAL_RS03535	3030	23.9849	1.95005		2910	960.396	22.0376	2343	773.267	23.9794	2401	792.409	25.9376
METAL_RS03545	729	216.217	30.9493		5870	8052.13	184.767	5107	7005.49	217.244	5493	7534.98	246.64
METAL_RS03550	378	472.946	97.1649		6330	16746	384.26	5580	14761.9	457.774	6661	17621.7	576.804
METAL_RS03565	813	233.176	6.81997		8523	10483.4	240.555	5954	7323.49	227.105	5759	7083.64	231.866
METAL_RS03570	720	126.66	6.98592		4199	5831.94	133.822	2783	3865.28	119.864	2778	3858.33	126.293
METAL_RS03575	498	90.8017	4.20213		1964	3943.78	90.4951	1528	3068.27	95.1487	1320	2650.6	86.7612
METAL_RS03580	630	109.877	51.3604		4643	7369.84	169.111	1682	2669.84	82.7931	1496	2374.6	77.727
METAL_RS03585	279	197.09	95.7898		3727	13358.4	306.527	1406	5039.43	156.275	1095	3924.73	128.467
METAL_RS03590	189	12.5175	6.20633		162	857.143	19.6683	52	275.132	8.53199	54	285.714	9.35218
METAL_RS03595	1377	198.658	103.707		19080	13856.2	317.949	6576	4775.6	148.094	5466	3969.5	129.932
METAL_RS03600	1467	162.8	19.5181		11828	8062.71	185.01	7333	4998.64	155.01	6650	4533.06	148.379
METAL_RS03605	1587	43.5428	6.78211		3531	2224.95	51.0545	1938	1221.17	37.8692	2022	1274.1	41.7047
METAL_RS03610	462	49.3346	2.86224		1012	2190.48	50.2634	769	1664.5	51.617	651	1409.09	46.1233
METAL_RS03615	1521	54.7717	2.91924		3436	2259.04	51.8366	2688	1767.26	54.8036	2680	1762	57.6749
METAL_RS03620	1743	105.56	2.18185		7827	4490.53	103.041	6002	3443.49	106.784	5690	3264.49	106.855
METAL_RS03625	1290	73.0022	4.64735		3840	2976.74	68.3053	3228	2502.33	77.5984	2881	2233.33	73.1029
METAL_RS03630	1230	38.1359	2.12764		1921	1561.79	35.8373	1588	1291.06	40.0363	1448	1177.24	38.534
METAL_RS03635	1365	149.631	4.77556		8918	6533.33	149.916	6790	4974.36	154.257	6035	4421.25	144.719
METAL_RS03640	1455	101.06	3.2964		6354	4367.01	100.207	4611	3169.07	98.2745	4654	3198.63	104.699
METAL_RS03650	426	66.3526	0.782789		1227	2880.28	66.0919	903	2119.72	65.7335	875	2053.99	67.2325
METAL_RS03655	1092	114.638	2.00321		5349	4898.35	112.399	4094	3749.08	116.261	3845	3521.06	115.254
METAL_RS03660	462	191.486	1.72757		3851	8335.5	191.269	2880	6233.77	193.312	2680	5800.87	189.878
METAL_RS03665	324	123.96	9.24319		1608	4962.96	113.882	1316	4061.73	125.956	1307	4033.95	132.042
METAL_RS03670	2271	300.485	8.88185		30034	13225	303.465	21274	9367.68	290.496	21334	9394.1	307.494
METAL_RS03675	219	258.367	18.5697		2297	10488.6	240.674	1813	8278.54	256.722	1858	8484.02	277.704
METAL_RS03680	723	126.334	1.69333		4007	5542.19	127.173	2900	4011.07	124.385	2815	3893.5	127.445
METAL_RS03685	696	163.06	3.54678		4965	7133.62	163.69	3574	5135.06	159.241	3535	5079.02	166.25
METAL_RS03690	954	234.159	8.20745		10093	10579.7	242.764	7177	7523.06	233.294	6599	6917.19	226.418
METAL_RS03695	2379	130.515	10.7385		14754	6201.77	142.308	9815	4125.68	127.94	8816	3705.76	121.299
METAL_RS03700	186	66.5268	6.94301		503	2704.3	62.0537	447	2403.23	74.5252	358	1924.73	63.0015
METAL_RS03705	534	661.172	8.10843		15220	28501.9	654.013	11357	21267.8	659.525	10930	20468.2	669.977
METAL_RS03710	2085	526.688	40.328		51610	24753	567.99	35276	16918.9	524.665	31047	14890.6	487.41
METAL_RS03715	2640	107.414	2.72863		12716	4816.67	110.525	8975	3399.62	105.424	8573	3247.35	106.294
METAL_RS03720	450	235.458	13.243		4779	10620	243.69	3519	7820	242.502	3027	6726.67	220.182
METAL_RS03725	1434	178.417	4.58847		11474	8001.39	183.603	8087	5639.47	174.883	7744	5400.28	176.765
METAL_RS03730	1452	153.996	1.40286		9847	6781.68	155.615	7175	4941.46	153.237	6793	4678.37	153.136
METAL_RS03735	288	89.8804	2.82438		1128	3916.67	89.8731	861	2989.58	92.7085	766	2659.72	87.0597
METAL_RS03740	1047	354.772	8.18174		15979	15261.7	350.2	12297	11745	364.218	11192	10689.6	349.898
METAL_RS03745	846	72.6818	0.227299		2682	3170.21	72.7447	1988	2349.88	72.871	1872	2212.77	72.4297
METAL_RS03750	489	41.4324	1.58202		867	1773.01	40.684	682	1394.68	43.2498	603	1233.13	40.3636
METAL_RS03755	1845	63.9049	0.74433		5085	2756.1	63.2423	3850	2086.72	64.7103	3594	1947.97	63.7621
METAL_RS03760	1131	65.7206	1.84644		3212	2839.96	65.1667	2342	2070.73	64.2145	2342	2070.73	67.7806
METAL_RS03765	972	121.697	2.06782		5166	5314.81	121.955	3746	3853.91	119.512	3671	3776.75	123.623
METAL_RS03770	879	295.593	17.0642		12029	13684.9	314.017	8289	9430.03	292.43	7528	8564.28	280.331
METAL_RS03775	1179	224.246	6.02572		11537	9785.41	224.539	8749	7420.7	230.119	7855	6662.43	218.079
METAL_RS03780	843	119.934	7.30901		4100	4863.58	111.601	3342	3964.41	122.938	3226	3826.81	125.262
METAL_RS03785	264	86.7902	3.07183		959	3632.58	83.3542	747	2829.55	87.7456	720	2727.27	89.2708
METAL_RS03790	609	91.3186	4.42593		2288	3756.98	86.2088	1842	3024.63	93.7953	1748	2870.28	93.9518
METAL_RS03795	963	127.691	2.15358		5321	5525.44	126.789	3917	4067.5	126.135	3829	3976.12	130.149
METAL_RS03800	1530	29.0772	3.43947		1776	1160.78	26.6357	1361	889.542	27.5852	1543	1008.5	33.0108
METAL_RS03805	840	51.7561	1.9853		1873	2229.76	51.1648	1358	1616.67	50.1336	1385	1648.81	53.9699
METAL_RS03810	657	30.1318	1.74637		852	1296.8	29.7569	606	922.374	28.6033	643	978.691	32.0351
METAL_RS03815	612	218.867	4.6129		5779	9442.81	216.678	4424	7228.76	224.167	4034	6591.5	215.757
METAL_RS03820	1203	143.167	4.12094		7640	6350.79	145.727	5639	4687.45	145.36	5087	4228.6	138.413
METAL_RS03825	1572	201.087	5.48957		14153	9003.18	206.59	9916	6307.89	195.611	9656	6142.49	201.06
METAL_RS03830	969	125.194	2.15157		5348	5519.09	126.643	3944	4070.18	126.218	3633	3749.23	122.722
METAL_RS03835	543	266.906	7.56434		6470	11915.3	273.412	4705	8664.83	268.701	4290	7900.55	258.606
METAL_RS03840	972	56.9552	0.228692		2417	2486.63	57.0589	1777	1828.19	56.6931	1696	1744.86	57.1137
METAL_RS03845	504	29.2695	0.199321		646	1281.75	29.4113	472	936.508	29.0416	452	896.825	29.3555
METAL_RS03855	867	53.8396	3.2835		1898	2189.16	50.2331	1584	1826.99	56.6559	1447	1668.97	54.6299
METAL_RS03860	1194	76.2124	1.89347		4071	3409.55	78.2366	2923	2448.07	75.916	2717	2275.54	74.4846
METAL_RS03865	393	63.991	6.76122		1189	3025.45	69.4228	715	1819.34	56.4186	794	2020.36	66.1316
METAL_RS03870	543	36.3635	4.09347		858	1580.11	36.2577	566	1042.36	32.324	672	1237.57	40.5089
METAL_RS03880	1338	66.8646	2.75329		3983	2976.83	68.3073	2748	2053.81	63.6897	2804	2095.67	68.5966
METAL_RS03885	270	115.476	0.48546		1357	5025.93	115.326	1002	3711.11	115.083	957	3544.44	116.019
METAL_RS03890	1041	49.6633	5.00081		2498	2399.62	55.0623	1517	1457.25	45.1901	1550	1488.95	48.7374
METAL_RS03895	198	359.321	130.424		2264	11434.3	262.376	3241	16368.7	507.601	1863	9409.09	307.984
METAL_RS03910	606	87.8864	21.5682		2347	3872.94	88.8696	2129	3513.2	108.946	1219	2011.55	65.8434
METAL_RS03915	2454	148.225	27.157		16838	6861.45	157.445	13419	5468.22	169.572	8821	3594.54	117.659
METAL_RS03920	831	128.004	7.93925		4807	5784.6	132.735	3549	4270.76	132.438	3017	3630.57	118.838
METAL_RS03925	1494	656.544	42.8826		45876	30706.8	704.609	29976	20064.3	622.203	29340	19638.6	642.822
METAL_RS03930	600	653.143	27.9339		17920	29866.7	685.33	12361	20601.7	638.868	11644	19406.7	635.231
METAL_RS03935	309	237.124	20.3411		3423	11077.7	254.192	2417	7822.01	242.564	2026	6556.63	214.616
METAL_RS03940	204	14.6421	2.1815		111	544.118	12.4855	96	470.588	14.5932	105	514.706	16.8477
METAL_RS03945	336	39.2701	2.98092		557	1657.74	38.039	402	1196.43	37.1019	438	1303.57	42.6693
METAL_RS03955	459	62.0001	2.66078		1293	2816.99	64.6396	878	1912.85	59.3186	870	1895.42	62.0423
METAL_RS03965	408	660.27	21.748		12181	29855.4	685.071	8479	20781.9	644.456	8118	19897.1	651.283
METAL_RS03970	468	64.0749	3.44745		1351	2886.75	66.2403	907	1938.03	60.0994	942	2012.82	65.8849
METAL_RS03975	693	82.5201	2.65036		2419	3490.62	80.0969	1835	2647.91	82.1129	1807	2607.5	85.3505
METAL_RS03980	1278	47.4915	2.3358		2780	2175.27	49.9145	1865	1459.31	45.254	1847	1445.23	47.3061
METAL_RS03985	597	245.829	6.12252		6476	10847.6	248.912	4809	8055.28	249.798	4355	7294.81	238.778
METAL_RS03990	588	119.395	2.36574		2990	5085.03	116.683	2295	3903.06	121.036	2164	3680.27	120.465
METAL_RS03995	942	66.374	0.362722		2742	2910.83	66.7928	2010	2133.76	66.1689	1904	2021.23	66.1602
METAL_RS04000	729	78.2279	3.0627		2373	3255.14	74.6936	1878	2576.13	79.8871	1784	2447.19	80.1029
METAL_RS04005	198	58.4976	3.87949		543	2742.42	62.9285	363	1833.33	56.8526	337	1702.02	55.7116
METAL_RS04010	957	4.16488	0.326758		187	195.402	4.48376	129	134.796	4.1801	112	117.032	3.83078
METAL_RS04015	2061	100.746	7.51057		9824	4766.62	109.376	6360	3085.88	95.6947	6118	2968.46	97.1656
METAL_RS04020	1389	66.5951	4.00867		4310	3102.95	71.2013	2862	2060.48	63.8964	2745	1976.24	64.6876
METAL_RS04025	1095	153.051	8.69933		7725	7054.79	161.882	5102	4659.36	144.489	5111	4667.58	152.782
METAL_RS04030	510	214.215	8.2983		4765	9343.14	214.391	3658	7172.55	222.424	3207	6288.24	205.831
METAL_RS04040	2049	38.9954	1.75181		3469	1693.02	38.8486	2466	1203.51	37.3216	2555	1246.95	40.816
METAL_RS04045	699	57.4816	3.02439		1849	2645.21	60.6978	1286	1839.77	57.0522	1168	1670.96	54.6949
METAL_RS04050	570	70.1901	6.17814		1914	3357.89	77.0513	1196	2098.25	65.0676	1192	2091.23	68.4514
METAL_RS04055	945	58.5073	2.43241		2524	2670.9	61.2873	1730	1830.69	56.7705	1659	1755.56	57.464
METAL_RS04065	477	171.444	11.7302		3360	7044.03	161.634	2837	5947.59	184.438	2452	5140.46	168.261
METAL_RS04070	747	153.79	5.89562		4818	6449.8	147.999	3849	5152.61	159.785	3505	4692.1	153.585
METAL_RS04075	402	152.315	9.98346		2604	6477.61	148.637	2121	5276.12	163.615	1777	4420.4	144.691
METAL_RS04080	609	167.645	5.73897		4443	7295.57	167.406	3182	5224.96	162.029	3228	5300.49	173.499
METAL_RS04085	471	127.62	3.8983		2551	5416.14	124.28	1924	4084.93	126.676	1898	4029.72	131.903
METAL_RS04090	1065	109.075	4.77171		4860	4563.38	104.713	3921	3681.69	114.171	3525	3309.86	108.34
METAL_RS04095	846	298.86	9.40729		10730	12683.2	291.033	8082	9553.19	296.249	7994	9449.17	309.296
METAL_RS04100	300	92.1578	4.82454		1275	4250	97.5218	853	2843.33	88.1732	832	2773.33	90.7785
METAL_RS04105	1473	94.3563	5.11313		6425	4361.85	100.088	4404	2989.82	92.7157	4062	2757.64	90.2647
METAL_RS04110	969	91.8646	6.22727		4180	4313.73	98.9841	2732	2819.4	87.4311	2640	2724.46	89.1787
METAL_RS04115	573	141.562	6.09163		3632	6338.57	145.447	2486	4338.57	134.541	2533	4420.59	144.698
METAL_RS04120	561	1123.47	31.4623		27402	48844.9	1120.81	20916	37283.4	1156.18	18740	33404.6	1093.42
METAL_RS04125	1605	239.65	10.9203		17638	10989.4	252.166	12011	7483.49	232.067	11509	7170.72	234.716
METAL_RS04130	1128	164.451	8.80722		8515	7548.76	173.216	5660	5017.73	155.602	5670	5026.6	164.534
METAL_RS04135	273	162.603	10.0632		1870	6849.82	157.178	1377	5043.96	156.416	1453	5322.34	174.214
METAL_RS04140	681	62.4325	6.2063		1747	2565.35	58.8652	1292	1897.21	58.8334	1448	2126.28	69.5989
METAL_RS04145	1671	73.2771	2.13218		5171	3094.55	71.0086	3965	2372.83	73.5827	3841	2298.62	75.24
METAL_RS04150	342	292.066	2.98861		4324	12643.3	290.117	3259	9529.24	295.507	3036	8877.19	290.574
METAL_RS04155	576	82.411	4.85282		2071	3595.49	82.5032	1620	2812.5	87.217	1364	2368.06	77.5127
METAL_RS04160	399	113.485	4.7514		2045	5125.31	117.607	1474	3694.24	114.56	1320	3308.27	108.288
METAL_RS04165	1308	144.405	4.00384		8492	6492.35	148.976	6020	4602.45	142.724	5655	4323.39	141.516
METAL_RS04170	318	1059.97	35.9378		14727	46311.3	1062.67	10488	32981.1	1022.76	10633	33437.1	1094.48
METAL_RS04175	1641	254.898	1.81556		18206	11094.5	254.577	13592	8282.75	256.852	12697	7737.36	253.264
METAL_RS04180	594	2152.88	104.244		58801	98991.6	2271.49	40442	68084.2	2111.32	37670	63417.5	2075.82
METAL_RS04185	915	904.407	35.4896		37688	41189.1	945.137	26200	28633.9	887.951	24603	26888.5	880.132
METAL_RS04190	426	68.9089	4.52081		1375	3227.7	74.0638	921	2161.97	67.0438	854	2004.69	65.619
METAL_RS04195	786	62.197	5.68906		2342	2979.64	68.3718	1449	1843.51	57.1682	1466	1865.14	61.051
METAL_RS04200	1083	62.5374	4.50987		3170	2927.05	67.1651	2031	1875.35	58.1554	2061	1903.05	62.2918
METAL_RS04205	1224	60.9566	4.48292		3519	2875	65.9707	2351	1920.75	59.5635	2144	1751.63	57.3356
METAL_RS04210	753	49.1037	2.99052		1707	2266.93	52.0177	1118	1484.73	46.0422	1133	1504.65	49.2511
METAL_RS04215	840	40.9207	2.47345		1505	1791.67	41.1121	1039	1236.9	38.357	1111	1322.62	43.2928
METAL_RS04220	1785	56.7986	2.27448		4538	2542.3	58.3363	3119	1747.34	54.1859	3156	1768.07	57.8735
METAL_RS04225	537	113.614	6.63911		2766	5150.84	118.193	2020	3761.64	116.65	1739	3238.36	106
METAL_RS04230	1425	88.9543	2.74047		5719	4013.33	92.0912	3999	2806.32	87.0253	3820	2680.7	87.7464
METAL_RS04235	969	110.401	7.26111		4999	5158.93	118.378	3395	3503.61	108.649	3084	3182.66	104.177
METAL_RS04265	1617	51.3645	1.18951		3703	2290.04	52.5481	2616	1617.81	50.1691	2538	1569.57	51.3763
METAL_RS04270	522	80.6487	3.56575		1801	3450.19	79.1692	1314	2517.24	78.0609	1351	2588.12	84.7161
METAL_RS04275	474	47.6912	3.6219		1070	2257.38	51.7986	708	1493.67	46.3195	651	1373.42	44.9556
METAL_RS04280	2826	115.934	9.33374		15580	5513.09	126.505	10249	3626.68	112.465	9396	3324.84	108.831
METAL_RS04285	954	119.977	4.24909		5185	5435.01	124.713	3584	3756.81	116.501	3460	3626.83	118.716
METAL_RS04290	294	215.737	1.61368		2744	9333.33	214.166	2061	7010.2	217.39	1937	6588.44	215.657
METAL_RS04295	930	137.375	6.60113		5815	6252.69	143.476	4147	4459.14	138.28	3704	3982.8	130.367
METAL_RS04300	441	110.357	3.50265		2044	4634.92	106.354	1605	3639.46	112.861	1507	3417.23	111.855
METAL_RS04310	1713	128.976	7.22522		10247	5981.9	137.263	6942	4052.54	125.671	6489	3788.09	123.994
METAL_RS04315	1323	97.3914	4.92807		5918	4473.17	102.643	3962	2994.71	92.8674	3907	2953.14	96.664
METAL_RS04320	1395	81.3427	4.99076		5286	3789.25	86.9493	3585	2569.89	79.6937	3298	2364.16	77.3851
METAL_RS04325	12111	1764.44	99.6545		870601	71885.1	1649.5	713366	58902.3	1826.59	672375	55517.7	1817.24
METAL_RS04330	534	50.1859	5.39047		1028	1925.09	44.1738	940	1760.3	54.5878	845	1582.4	51.796
METAL_RS04340	198	62.1459	3.8828		502	2535.35	58.177	421	2126.26	65.9365	377	1904.04	62.3243
METAL_RS04345	279	30.7669	3.05124		372	1333.33	30.5951	305	1093.19	33.9004	237	849.462	27.8051
METAL_RS04350	879	8.52735	0.264716		324	368.601	8.45803	250	284.414	8.81982	223	253.697	8.30418
METAL_RS04355	972	63.8815	2.74365		2838	2919.75	66.9976	1969	2025.72	62.8186	1836	1888.89	61.8283
METAL_RS04360	972	67.2698	1.61685		2901	2984.57	68.4848	2051	2110.08	65.4347	2016	2074.07	67.8899
METAL_RS04365	198	419.035	21.5563		3401	17176.8	394.144	2755	13914.1	431.485	2610	13181.8	431.476
METAL_RS04375	291	68.746	0.281628		871	2993.13	68.6812	648	2226.8	69.0543	609	2092.78	68.5023
METAL_RS04380	246	88.8904	9.02608		1060	4308.94	98.8744	645	2621.95	81.308	650	2642.28	86.4887
METAL_RS04390	507	76.3678	6.03803		1832	3613.41	82.9145	1229	2424.06	75.1714	1100	2169.63	71.0176
METAL_RS04395	720	72.2826	3.00022		2166	3008.33	69.0302	1740	2416.67	74.942	1603	2226.39	72.8756
METAL_RS04400	255	446.014	15.8556		5119	20074.5	460.636	3529	13839.2	429.161	3492	13694.1	448.245
METAL_RS04405	582	92.6933	4.82267		2481	4262.89	97.8175	1727	2967.35	92.0191	1569	2695.88	88.2431
METAL_RS04410	996	43.1217	1.71192		1786	1793.17	41.1467	1419	1424.7	44.1806	1340	1345.38	44.0379
METAL_RS04415	726	109.678	0.626369		3491	4808.54	110.338	2554	3517.91	109.092	2431	3348.48	109.605
METAL_RS04420	1392	67.4442	2.31302		4232	3040.23	69.7621	3027	2174.57	67.4345	2770	1989.94	65.1361
METAL_RS04425	189	67067.2	6284.44		511621	2.70699e+06	62115.4	395846	2.09442e+06	64949.1	428071	2.26493e+06	74137
METAL_RS04430	1041	280.671	15.7653		13559	13025	298.875	9114	8755.04	271.498	8639	8298.75	271.64
METAL_RS04435	477	433.012	15.6971		9130	19140.5	439.203	6386	13387.8	415.164	6480	13584.9	444.67
METAL_RS04440	234	17.5555	1.4388		177	756.41	17.3568	144	615.385	19.0834	116	495.726	16.2264
METAL_RS04445	453	27.389	0.291351		537	1185.43	27.2013	405	894.04	27.7246	377	832.23	27.2411
METAL_RS04450	795	68.6052	2.2918		2402	3021.38	69.3296	1693	2129.56	66.0387	1711	2152.2	70.4472
METAL_RS04455	339	124.608	7.81229		1738	5126.84	117.642	1346	3970.5	123.127	1378	4064.9	133.055
METAL_RS04460	597	61.7863	1.14328		1612	2700.17	61.9589	1166	1953.1	60.5666	1146	1919.6	62.8335
METAL_RS04465	324	48.1233	3.345		696	2148.15	49.2921	530	1635.8	50.7271	439	1354.94	44.3507
METAL_RS04470	1635	94.9436	3.69928		7068	4322.94	99.1954	4875	2981.65	92.4625	4654	2846.48	93.1729
METAL_RS04475	1281	118.264	4.23016		6868	5361.44	123.025	4748	3706.48	114.94	4572	3569.09	116.826
METAL_RS04480	387	6125.47	386.412		108625	280685	6440.68	77890	201266	6241.36	67325	173966	5694.38
METAL_RS04485	1590	46.4209	6.59575		2755	1732.7	39.7592	2387	1501.26	46.5548	2572	1617.61	52.9486
METAL_RS04490	1026	67.1124	10.7026		2495	2431.77	55.8003	2265	2207.6	68.4589	2416	2354.78	77.078
METAL_RS04495	609	70.0899	17.3294		1371	2251.23	51.6575	1425	2339.9	72.5615	1601	2628.9	86.0508
METAL_RS04500	1416	88.3886	13.2535		4582	3235.88	74.2514	4127	2914.55	90.3816	4349	3071.33	100.533
METAL_RS04505	1071	53.2289	6.95771		2123	1982.26	45.4856	1908	1781.51	55.2456	1929	1801.12	58.9554
METAL_RS04510	2781	41.2279	7.31654		4070	1463.5	33.582	3761	1352.39	41.9383	4092	1471.41	48.1632
METAL_RS04515	1125	27.1036	4.32363		1096	974.222	22.3548	1021	907.556	28.1438	1059	941.333	30.8123
METAL_RS04520	1029	33.0735	2.40705		1416	1376.09	31.5763	1055	1025.27	31.7941	1127	1095.24	35.85
METAL_RS04525	1365	49.0746	2.55036		2795	2047.62	46.9853	2127	1558.24	48.3219	2165	1586.08	51.9166
METAL_RS04530	681	17.3699	3.39376		443	650.514	14.9269	350	513.95	15.9378	442	649.046	21.245
METAL_RS04535	321	5.89711	0.805758		70	218.069	5.00387	68	211.838	6.5692	60	186.916	6.11825
METAL_RS04540	975	19.8648	2.68512		774	793.846	18.2158	579	593.846	18.4155	684	701.538	22.9632
METAL_RS04545	1158	33.2109	0.454553		1650	1424.87	32.6955	1253	1082.04	33.5545	1181	1019.86	33.3828
METAL_RS04555	423	383.538	11.8594		7277	17203.3	394.753	5248	12406.6	384.735	4796	11338.1	371.125
METAL_RS04570	855	120.779	3.29747		4639	5425.73	124.501	3298	3857.31	119.617	3088	3611.7	118.22
METAL_RS04575	348	52.1106	3.60121		801	2301.72	52.8161	541	1554.6	48.2089	588	1689.66	55.3069
METAL_RS04580	2820	136.377	2.53209		16552	5869.5	134.683	12291	4358.51	135.16	12000	4255.32	139.288
METAL_RS04585	366	102.423	20.2964		1332	3639.34	83.5095	1179	3221.31	99.8945	1385	3784.15	123.865
METAL_RS04590	417	239.807	89.7411		2731	6549.16	150.279	3219	7719.42	239.383	4201	10074.3	329.76
METAL_RS04595	693	101.203	11.8898		2682	3870.13	88.8052	2286	3298.7	102.294	2382	3437.23	112.51
METAL_RS04600	303	534.787	26.5658		6690	22079.2	506.636	5466	18039.6	559.417	4983	16445.5	538.306
METAL_RS04605	600	153.599	16.3415		3682	6136.67	140.814	2863	4771.67	147.972	3153	5255	172.01
METAL_RS04610	195	143.408	33.283		1010	5179.49	118.85	818	4194.87	130.085	1080	5538.46	181.288
METAL_RS04615	795	107.56	4.0036		3694	4646.54	106.621	2669	3357.23	104.109	2719	3420.13	111.95
METAL_RS04620	1359	172.018	6.7347		10461	7697.57	176.631	7675	5647.53	175.133	6821	5019.13	164.289
METAL_RS04625	252	710.447	46.814		8261	32781.7	752.22	5845	23194.4	719.271	5080	20158.7	659.848
METAL_RS04630	513	336.273	11.4728		7803	15210.5	349.026	5406	10538	326.789	5219	10173.5	333.005
METAL_RS04635	744	173.781	13.1938		6037	8114.25	186.192	4204	5650.54	175.226	3635	4885.75	159.924
METAL_RS04640	345	748.672	58.8312		12265	35550.7	815.758	7853	22762.3	705.871	7635	22130.4	724.388
METAL_RS04645	276	73.9197	6.67891		902	3268.12	74.9912	712	2579.71	79.9981	563	2039.86	66.7698
METAL_RS04650	588	38.7783	1.08014		977	1661.56	38.1268	724	1231.29	38.183	719	1222.79	40.0251
METAL_RS04655	939	31.2803	0.98655		1258	1339.72	30.7417	929	989.35	30.6803	930	990.415	32.4189
METAL_RS04660	207	25.8294	2.66018		249	1202.9	27.6021	181	874.396	27.1155	144	695.652	22.7705
METAL_RS04665	1635	0.541531	0.268851		37	22.63	0.519274	15	9.17431	0.2845	41	25.0765	0.820818
METAL_RS04670	351	0.0435827	0.0754875		2	5.69801	0.130748	0	0	0	0	0	0
METAL_RS04675	288	0.0265582	0.0460002		1	3.47222	0.0796747	0	0	0	0	0	0
METAL_RS04680	1143	16.959	2.56029		751	657.043	15.0767	587	513.561	15.9258	694	607.174	19.8744
METAL_RS04685	1818	19.4445	1.48061		1426	784.378	17.9986	1136	624.862	19.3773	1164	640.264	20.9575
METAL_RS04690	294	17.5817	1.44546		204	693.878	15.9219	176	598.639	18.5641	164	557.823	18.259
METAL_RS04695	210	2.60549	1.1243		15	71.4286	1.63902	26	123.81	3.8394	15	71.4286	2.33805
METAL_RS04700	927	41.7065	3.14049		1580	1704.42	39.1102	1220	1316.07	40.8121	1280	1380.8	45.1972
METAL_RS04705	219	43.9755	3.74719		396	1808.22	41.492	341	1557.08	48.2858	282	1287.67	42.1489
METAL_RS04710	1923	104.359	5.90805		9214	4791.47	109.947	6088	3165.89	98.1757	6166	3206.45	104.956
METAL_RS04715	2556	732.584	36.832		83826	32795.8	752.542	56879	22253.1	690.081	58966	23069.6	755.13
METAL_RS04720	498	61.682	1.30605		1333	2676.71	61.4206	972	1951.81	60.5265	960	1927.71	63.0991
METAL_RS04725	885	67.6336	3.03018		2711	3063.28	70.2909	1836	2074.58	64.3337	1846	2085.88	68.2762
METAL_RS04730	777	53.2349	2.81842		1910	2458.17	56.406	1310	1685.97	52.2828	1211	1558.56	51.0157
METAL_RS04735	516	56.8802	1.07528		1307	2532.95	58.1218	936	1813.95	56.2516	887	1718.99	56.2672
METAL_RS04740	1431	38.6606	1.2404		2496	1744.23	40.0238	1735	1212.44	37.5983	1677	1171.91	38.3596
METAL_RS04745	1065	30.5135	1.22988		1384	1299.53	29.8194	1023	960.563	29.7876	1039	975.587	31.9335
METAL_RS04750	1131	44.708	1.28686		2191	1937.22	44.4521	1589	1404.95	43.5682	1593	1408.49	46.1035
METAL_RS04755	1731	46.5704	1.48117		3621	2091.85	48.0004	2605	1504.91	46.668	2382	1376.08	45.0428
METAL_RS04760	1008	40.7685	2.07159		1850	1835.32	42.1138	1359	1348.21	41.8088	1182	1172.62	38.3829
METAL_RS04765	567	51.5966	3.49291		1372	2419.75	55.5244	922	1626.1	50.4262	846	1492.06	48.8392
METAL_RS04770	882	141.307	2.41421		5326	6038.55	138.562	4046	4587.3	142.255	3856	4371.88	143.103
METAL_RS04775	933	86.9115	5.26546		3722	3989.28	91.5393	2648	2838.16	88.0127	2314	2480.17	81.1826
METAL_RS04780	1089	77.4202	5.59369		3963	3639.12	83.5044	2546	2337.92	72.5002	2537	2329.66	76.2559
METAL_RS04785	1164	31.7524	1.75721		1577	1354.81	31.0879	1142	981.1	30.4244	1200	1030.93	33.745
METAL_RS04790	618	72.3017	5.11386		2062	3336.57	76.562	1469	2377.02	73.7127	1258	2035.6	66.6305
METAL_RS04795	435	59.133	1.29835		1149	2641.38	60.6099	816	1875.86	58.1714	779	1790.8	58.6178
METAL_RS04800	1002	43.3422	1.8275		1984	1980.04	45.4346	1359	1356.29	42.0592	1302	1299.4	42.5328
METAL_RS04805	195	93.9044	5.22602		779	3994.87	91.6676	567	2907.69	90.169	595	3051.28	99.8765
METAL_RS04810	771	125.918	4.71324		4405	5713.36	131.101	3102	4023.35	124.766	2871	3723.74	121.888
METAL_RS04815	1185	215.302	9.46557		11633	9816.88	225.261	8186	6908.02	214.221	7473	6306.33	206.423
METAL_RS04820	1311	243.52	15.1095		14887	11355.5	260.566	10071	7681.92	238.22	9283	7080.85	231.775
METAL_RS04825	1095	311.633	16.5079		15740	14374.4	329.84	10855	9913.24	307.415	9957	9093.15	297.643
METAL_RS04830	1884	62.9296	4.07339		5553	2947.45	67.6332	3680	1953.29	60.5725	3487	1850.85	60.5832
METAL_RS04835	1617	65.9384	2.29797		4827	2985.16	68.4984	3340	2065.55	64.0539	3224	1993.82	65.2628
METAL_RS04840	447	363.564	73.3214		5524	12357.9	283.569	5471	12239.4	379.549	5839	13062.6	427.575
METAL_RS04845	729	62.4993	0.927355		2017	2766.8	63.488	1466	2010.97	62.3613	1373	1883.4	61.6487
METAL_RS04850	234	5.68561	1.98368		40	170.94	3.92245	40	170.94	5.30094	56	239.316	7.83345
METAL_RS04855	1008	79.3727	2.16641		3456	3428.57	78.6731	2659	2637.9	81.8025	2391	2372.02	77.6426
METAL_RS04860	1278	66.521	2.27195		3661	2864.63	65.7328	2847	2227.7	69.0821	2528	1978.09	64.7481
METAL_RS04865	693	189.405	5.7877		5806	8378.07	192.246	4318	6230.88	193.223	3869	5582.97	182.745
METAL_RS04870	642	135.076	4.20829		3854	6003.12	137.749	2696	4199.38	130.225	2692	4193.15	137.253
METAL_RS04875	765	87.7905	2.12421		2983	3899.35	89.4756	2183	2853.59	88.4914	1996	2609.15	85.4044
METAL_RS04880	891	156.053	0.860015		6051	6791.25	155.834	4511	5062.85	157.002	4228	4745.23	155.324
METAL_RS04890	1122	120.677	3.83456		6032	5376.11	123.362	4428	3946.52	122.384	3986	3552.58	116.285
METAL_RS04895	1842	55.6084	1.64405		4495	2440.28	55.9955	3196	1735.07	53.8054	3209	1742.13	57.0244
METAL_RS04900	564	55.3252	1.42066		1320	2340.43	53.7041	1017	1803.19	55.9179	971	1721.63	56.3535
METAL_RS04905	600	188.654	8.36632		4706	7843.33	179.976	3663	6105	189.319	3605	6008.33	196.669
METAL_RS04910	705	133.128	4.15999		4208	5968.79	136.962	2926	4150.35	128.705	2880	4085.11	133.716
METAL_RS04915	2223	57.6341	3.63072		5906	2656.77	60.9631	3854	1733.69	53.7627	3951	1777.33	58.1766
METAL_RS04920	402	704.097	48.9272		12022	29905.5	686.22	9845	24490	759.449	8187	20365.7	666.622
METAL_RS04925	1509	127.923	2.88671		8308	5505.63	126.334	6387	4232.6	131.255	5817	3854.87	126.18
METAL_RS04930	264	235.009	8.44385		2776	10515.2	241.284	2029	7685.61	238.335	1818	6886.36	225.409
METAL_RS04935	852	154.284	6.38856		5906	6931.92	159.062	4307	5055.16	156.763	3827	4491.78	147.028
METAL_RS04940	1839	103.075	1.68788		8406	4570.96	104.887	6022	3274.61	101.547	5775	3140.29	102.79
METAL_RS04945	864	63.6073	2.28668		2379	2753.47	63.182	1841	2130.79	66.0768	1625	1880.79	61.5631
METAL_RS04950	675	44.787	0.8388		1289	1909.63	43.819	986	1460.74	45.2983	933	1382.22	45.2438
METAL_RS04955	1206	90.6842	0.760456		4812	3990.05	91.5569	3513	2912.94	90.3316	3322	2754.56	90.164
METAL_RS04960	1572	723.254	15.4781		50755	32286.9	740.865	36351	23124	717.088	34185	21746.2	711.81
METAL_RS04965	1392	424.663	18.1543		26852	19290.2	442.64	19078	13705.5	425.013	17280	12413.8	406.336
METAL_RS04970	1830	83.7562	3.08689		6886	3762.84	86.3433	4741	2590.71	80.3392	4729	2584.15	84.5861
METAL_RS04975	744	284.626	3.71396		9301	12501.3	286.86	6878	9244.62	286.68	6372	8564.52	280.339
METAL_RS04980	621	121.432	1.98292		3250	5233.49	120.089	2413	3885.67	120.497	2347	3779.39	123.709
METAL_RS04985	675	55.7531	3.41459		1755	2600	59.6604	1181	1749.63	54.2569	1100	1629.63	53.3421
METAL_RS04990	894	213.174	2.01902		8319	9305.37	213.524	6083	6804.25	211.003	5872	6568.23	214.996
METAL_RS04995	765	126.974	6.62786		4485	5862.75	134.528	3013	3938.56	122.137	2904	3796.08	124.256
METAL_RS05000	165	20.6424	2.46869		138	836.364	19.1915	125	757.576	23.4928	97	587.879	19.2428
METAL_RS05005	444	20.7167	2.8851		374	842.342	19.3287	269	605.856	18.7879	326	734.234	24.0334
METAL_RS05010	273	113.41	6.46601		1291	4728.94	108.512	977	3578.75	110.979	1007	3688.64	120.739
METAL_RS05015	231	44.0099	1.40492		436	1887.45	43.3099	321	1389.61	43.0925	322	1393.94	45.6273
METAL_RS05020	1956	96.408	2.1962		8406	4297.55	98.6128	5943	3038.34	94.2206	5760	2944.79	96.3906
METAL_RS05025	219	66.7755	4.83199		587	2680.37	61.5045	479	2187.21	67.8266	475	2168.95	70.9954
METAL_RS05030	384	147.814	3.29655		2495	6497.4	149.091	1784	4645.83	144.07	1763	4591.15	150.28
METAL_RS05035	528	165.63	6.59835		3825	7244.32	166.23	2703	5119.32	158.753	2773	5251.89	171.908
METAL_RS05040	459	71.4887	1.13794		1456	3172.11	72.7883	1051	2289.76	71.0066	991	2159.04	70.6711
METAL_RS05045	1230	98.0223	6.46718		5536	4500.81	103.277	3966	3224.39	99.99	3412	2773.98	90.7998
METAL_RS05050	1089	79.8044	1.27754		3748	3441.69	78.9741	2780	2552.8	79.1636	2704	2483.01	81.2755
METAL_RS05055	1959	102.619	5.09553		8592	4385.91	100.641	6242	3186.32	98.8094	6488	3311.89	108.407
METAL_RS05065	1038	60.8217	2.82039		2654	2556.84	58.6701	2001	1927.75	59.7804	2030	1955.68	64.0147
METAL_RS05070	675	77.0374	1.9244		2256	3342.22	76.6917	1722	2551.11	79.1112	1553	2300.74	75.3093
METAL_RS05075	927	70.8885	6.57197		3067	3308.52	75.9184	2191	2363.54	73.2945	1797	1938.51	63.4526
METAL_RS05080	903	50.6944	1.61938		2012	2228.13	51.1273	1424	1576.97	48.9025	1436	1590.25	52.0532
METAL_RS05085	819	77.1086	25.0887		3785	4621.49	106.046	1623	1981.68	61.453	1597	1949.94	63.8266
METAL_RS05090	801	39.607	10.4421		1792	2237.2	51.3356	809	1009.99	31.3202	885	1104.87	36.1653
METAL_RS05095	1065	59.9857	18.9124		3795	3563.38	81.7664	1639	1538.97	47.7241	1642	1541.78	50.4667
METAL_RS05100	597	50.731	5.63465		1455	2437.19	55.9244	992	1661.64	51.5283	816	1366.83	44.7401
METAL_RS05105	1203	47.6002	0.536496		2483	2064.01	47.3613	1832	1522.86	47.2246	1772	1472.98	48.2147
METAL_RS05110	2754	98.371	2.0982		12043	4372.91	100.342	8757	3179.74	98.6053	8091	2937.91	96.1655
METAL_RS05115	438	64.0972	3.62537		1303	2974.89	68.2627	881	2011.42	62.375	825	1883.56	61.6539
METAL_RS05120	690	109.68	2.81019		3384	4904.35	112.537	2379	3447.83	106.919	2310	3347.83	109.583
METAL_RS05125	237	202.625	16.6703		2252	9502.11	218.038	1566	6607.59	204.905	1339	5649.79	184.932
METAL_RS05130	996	47.31	2.40279		2137	2145.58	49.2332	1433	1438.76	44.6165	1463	1468.88	48.0802
METAL_RS05135	591	39.3498	6.775		826	1397.63	32.0705	772	1306.26	40.5078	821	1389.17	45.4712
METAL_RS05140	519	72.5205	16.204		1277	2460.5	56.4594	1209	2329.48	72.2383	1409	2714.84	88.8638
METAL_RS05150	1638	84.7751	2.18097		5880	3589.74	82.3714	4507	2751.53	85.3262	4335	2646.52	86.6276
METAL_RS05165	399	159.136	6.5155		2894	7253.13	166.433	2021	5065.16	157.073	1876	4701.75	153.901
METAL_RS05170	1359	48.8861	1.9657		2761	2031.64	46.6187	2196	1615.89	50.1097	2073	1525.39	49.9299
METAL_RS05175	3174	43.7671	0.946837		5911	1862.32	42.7334	4501	1418.08	43.9755	4324	1362.32	44.5923
METAL_RS05180	1197	277.498	19.8424		15668	13089.4	300.353	10324	8624.9	267.462	9679	8086.05	264.678
METAL_RS05185	1023	68.6455	2.66975		3195	3123.17	71.6652	2197	2147.61	66.5983	2115	2067.45	67.673
METAL_RS05190	807	83.6616	0.622104		2966	3675.34	84.3355	2174	2693.93	83.5401	2049	2539.03	83.1093
METAL_RS05195	936	200.084	6.50266		8411	8986.11	206.198	5833	6231.84	193.252	5742	6134.62	200.802
METAL_RS05200	372	37.3586	2.17145		565	1518.82	34.8513	463	1244.62	38.5964	439	1180.11	38.628
METAL_RS05205	387	210.03	1.46702		3563	9206.72	211.26	2626	6785.53	210.423	2464	6366.93	208.406
METAL_RS05210	672	49.6353	1.53495		1441	2144.35	49.2048	1048	1559.52	48.3616	1054	1568.45	51.3396
METAL_RS05215	486	57.9631	3.58397		1141	2347.74	53.8719	932	1917.7	59.4687	899	1849.79	60.5486
METAL_RS05220	537	54.0377	5.57473		1160	2160.15	49.5675	905	1685.29	52.2616	989	1841.71	60.2841
METAL_RS05225	867	177.927	6.11844		6584	7594	174.254	5172	5965.4	184.99	4623	5332.18	174.536
METAL_RS05230	600	263.487	4.67442		6763	11271.7	258.643	5105	8508.33	263.848	4912	8186.67	267.971
METAL_RS05235	267	69.4329	5.61344		753	2820.22	64.7138	585	2191.01	67.9444	617	2310.86	75.6406
METAL_RS05240	1104	133	5.84271		6133	5555.25	127.473	4714	4269.93	132.413	4692	4250	139.114
METAL_RS05245	996	60.0222	8.60848		3036	3048.19	69.9448	1752	1759.04	54.5486	1691	1697.79	55.5732
METAL_RS05250	1188	36.3123	2.71876		1941	1633.84	37.4906	1272	1070.71	33.2032	1388	1168.35	38.2432
METAL_RS05255	609	36.5532	2.52755		1000	1642.04	37.6787	661	1085.39	33.6584	713	1170.77	38.3224
METAL_RS05260	909	145.765	7.23436		5936	6530.25	149.845	4398	4838.28	150.038	3816	4198.02	137.412
METAL_RS05265	906	164.831	5.71367		6762	7463.58	171.262	4759	5252.76	162.891	4438	4898.45	160.339
METAL_RS05270	447	501.654	61.9196		11116	24868	570.629	6969	15590.6	483.472	6157	13774	450.861
METAL_RS05275	897	396.712	38.3443		17211	19187.3	440.278	11043	12311	381.771	10087	11245.3	368.087
METAL_RS05280	225	367.757	18.4951		3811	16937.8	388.66	2620	11644.4	361.1	2430	10800	353.512
METAL_RS05285	444	556.562	47.5813		11814	26608.1	610.558	7708	17360.4	538.353	7064	15909.9	520.773
METAL_RS05290	324	45.1659	1.41667		638	1969.14	45.1844	457	1410.49	43.7401	461	1422.84	46.5733
METAL_RS05295	1167	70.3504	2.67863		3680	3153.38	72.3586	2533	2170.52	67.309	2545	2180.81	71.3835
METAL_RS05300	435	256.783	16.2838		5013	11524.1	264.437	3757	8636.78	267.831	3164	7273.56	238.083
METAL_RS05305	930	45.8245	2.08812		1761	1893.55	43.45	1399	1504.3	46.6491	1346	1447.31	47.3743
METAL_RS05310	903	48.3025	1.49354		1833	2029.9	46.5787	1433	1586.93	49.2116	1355	1500.55	49.1171
METAL_RS05315	543	67.3706	4.20757		1544	2843.46	65.247	1132	2084.71	64.648	1198	2206.26	72.2168
METAL_RS05320	591	49.4917	1.74504		1272	2152.28	49.387	911	1541.46	47.8013	926	1566.84	51.2867
METAL_RS05325	666	118.292	11.5646		3176	4768.77	109.426	2450	3678.68	114.078	2673	4013.51	131.373
METAL_RS05330	1017	448.952	32.7719		21213	20858.4	478.624	14904	14654.9	454.455	12856	12641.1	413.777
METAL_RS05335	495	276.388	11.4509		6244	12614.1	289.448	4279	8644.44	268.069	4108	8298.99	271.648
METAL_RS05340	1737	218.462	10.4098		17424	10031.1	230.177	11778	6780.66	210.272	11406	6566.49	214.939
METAL_RS05345	2502	196.675	1.2428		21300	8513.19	195.346	15884	6348.52	196.871	15120	6043.17	197.809
METAL_RS05350	471	73.7462	2.40408		1570	3333.33	76.4877	1105	2346.07	72.7529	1036	2199.58	71.9979
METAL_RS05355	1050	112.635	6.11658		5085	4842.86	111.126	3637	3463.81	107.414	3829	3646.67	119.365
METAL_RS05360	642	49.6195	3.38134		1370	2133.96	48.9664	965	1503.12	46.6124	1045	1627.73	53.2798
METAL_RS05365	948	32.0289	3.15094		1393	1469.41	33.7175	868	915.612	28.3936	984	1037.97	33.9756
METAL_RS05370	1815	39.3011	1.22007		3201	1763.64	40.469	2306	1270.52	39.3996	2109	1161.98	38.0348
METAL_RS05375	1230	506.663	20.3956		27913	22693.5	520.732	20466	16639	515.984	18160	14764.2	483.272
METAL_RS05380	1350	52.3272	1.96891		3085	2285.19	52.4366	2190	1622.22	50.3059	2237	1657.04	54.2392
METAL_RS05385	1275	104.722	2.13652		5683	4457.25	102.278	4344	3407.06	105.655	4138	3245.49	106.233
METAL_RS05390	636	36.2642	1.59966		958	1506.29	34.5638	774	1216.98	37.7392	709	1114.78	36.4897
METAL_RS05395	1605	68.9683	1.33732		4860	3028.04	69.4823	3491	2175.08	67.4503	3431	2137.69	69.9724
METAL_RS05400	420	68.3165	4.25238		1224	2914.29	66.8721	880	2095.24	64.9744	938	2233.33	73.1029
METAL_RS05405	486	57.7355	4.30185		1277	2627.57	60.2931	827	1701.65	52.7689	893	1837.45	60.1445
METAL_RS05410	1515	95.8531	9.49926		6982	4608.58	105.75	4241	2799.34	86.8089	4397	2902.31	95.0003
METAL_RS05415	2682	164.387	16.3056		21272	7931.39	181.996	13955	5203.21	161.354	12275	4576.81	149.811
METAL_RS05420	375	114.189	7.29846		1973	5261.33	120.728	1397	3725.33	115.524	1218	3248	106.316
METAL_RS05425	909	128.886	13.4041		4583	5041.8	115.691	3766	4143.01	128.477	3957	4353.14	142.49
METAL_RS05430	270	1939.32	83.8703		23892	88488.9	2030.49	16242	60155.6	1865.45	15854	58718.5	1922.01
METAL_RS05435	2082	514.453	38.0365		50451	24232	556.035	33966	16314.1	505.909	30621	14707.5	481.415
METAL_RS05440	2142	195.649	21.999		20624	9628.38	220.936	12496	5833.8	180.909	12113	5655	185.103
METAL_RS05445	822	116.344	8.11442		4431	5390.51	123.692	3120	3795.62	117.704	2703	3288.32	107.635
METAL_RS05450	2853	76.6772	1.75686		9432	3305.99	75.8604	6944	2433.93	75.4774	6859	2404.14	78.6937
METAL_RS05455	1209	69.9155	2.43088		3826	3164.6	72.6159	2699	2232.42	69.2286	2508	2074.44	67.9019
METAL_RS05460	282	38.3164	0.734079		463	1641.84	37.6743	347	1230.5	38.1583	337	1195.04	39.1167
METAL_RS05465	957	10.9785	0.724812		481	502.612	11.5331	347	362.591	11.2441	297	310.345	10.1584
METAL_RS05470	1500	154.246	11.4498		9286	6190.67	142.053	7970	5313.33	164.769	7145	4763.33	155.916
METAL_RS05475	927	195.125	5.42613		7642	8243.8	189.165	5972	6442.29	199.779	5563	6001.08	196.431
METAL_RS05480	867	79.0115	0.683793		3002	3462.51	79.4519	2187	2522.49	78.2237	2102	2424.45	79.3587
METAL_RS05485	477	579.357	114.264		9615	20157.2	462.534	10627	22278.8	690.878	8520	17861.6	584.658
METAL_RS05490	540	109.886	3.09641		2502	4633.33	106.318	1948	3607.41	111.868	1839	3405.56	111.473
METAL_RS05495	387	171.424	12.0684		3090	7984.5	183.215	2146	5545.22	171.96	1881	4860.47	159.096
METAL_RS05500	1182	227.498	2.9834		11892	10060.9	230.861	8632	7302.88	226.466	8131	6879.02	225.168
METAL_RS05505	1506	181.115	7.50269		12267	8145.42	186.907	8926	5926.96	183.798	7943	5274.24	172.64
METAL_RS05510	531	114.149	2.2049		2601	4898.31	112.398	1997	3760.83	116.625	1840	3465.16	113.424
METAL_RS05515	777	335.674	19.1649		11757	15131.3	347.207	8676	11166	346.264	7443	9579.15	313.551
METAL_RS05520	1275	248.807	4.34595		13917	10915.3	250.466	10027	7864.31	243.876	9819	7701.18	252.08
METAL_RS05525	960	103.754	11.5189		4815	5015.62	115.09	3223	3357.29	104.111	2700	2812.5	92.0605
METAL_RS05530	804	208.592	24.4013		8282	10301	236.37	5154	6410.45	198.791	4682	5823.38	190.615
METAL_RS05535	1203	222.997	22.5766		13054	10851.2	248.995	8082	6718.2	208.335	7779	6466.33	211.66
METAL_RS05540	639	108.738	5.78251		3212	5026.6	115.342	2155	3372.46	104.582	2075	3247.26	106.291
METAL_RS05550	930	104.885	2.56366		4143	4454.84	102.222	3219	3461.29	107.336	2986	3210.75	105.096
METAL_RS05555	1095	72.9622	3.94068		3698	3377.17	77.4936	2509	2291.32	71.0551	2353	2148.86	70.3378
METAL_RS05560	540	54.2153	4.03254		1214	2248.15	51.5867	909	1683.33	52.201	971	1798.15	58.8581
METAL_RS05565	558	48.0421	1.90026		1170	2096.77	48.1132	898	1609.32	49.9058	786	1408.6	46.1073
METAL_RS05570	609	117.92	6.5272		3184	5228.24	119.969	2419	3972.09	123.176	2058	3379.31	110.614
METAL_RS05575	348	118.123	7.68964		1863	5353.45	122.842	1226	3522.99	109.25	1300	3735.63	122.277
METAL_RS05580	294	101.445	0.462716		1305	4438.78	101.854	957	3255.1	100.942	912	3102.04	101.538
METAL_RS05585	393	41.6251	2.95375		662	1684.48	38.6526	528	1343.51	41.663	535	1361.32	44.5597
METAL_RS05590	1710	45.8998	0.999802		3355	1961.99	45.0204	2591	1515.2	46.9873	2387	1395.91	45.6917
METAL_RS05595	3831	65.8524	0.562472		10949	2858	65.5806	8089	2111.46	65.4774	7783	2031.58	66.4991
METAL_RS05600	1881	38.4503	3.1437		2913	1548.64	35.5357	2307	1226.48	38.0336	2401	1276.45	41.7815
METAL_RS05605	957	0.866522	0.301775		44	45.977	1.055	16	16.7189	0.518462	30	31.348	1.0261
METAL_RS05610	1095	25.9862	1.68622		1160	1059.36	24.3084	917	837.443	25.9695	926	845.662	27.6808
METAL_RS05615	414	31.9444	1.54622		556	1343	30.8168	450	1086.96	33.7071	396	956.522	31.3095
METAL_RS05620	522	51.7541	3.07225		1112	2130.27	48.8818	865	1657.09	51.3871	877	1680.08	54.9933
METAL_RS05625	549	45.0681	6.78672		891	1622.95	37.2407	873	1590.16	49.3118	816	1486.34	48.6518
METAL_RS05635	957	0.227349	0.0118224		9	9.40439	0.215796	7	7.31452	0.226827	7	7.31452	0.239424
METAL_RS05645	216	118.723	8.00081		1121	5189.81	119.087	770	3564.81	110.547	835	3865.74	126.536
METAL_RS05650	1980	190.368	9.75335		15561	7859.09	180.337	12192	6157.58	190.95	12087	6104.55	199.818
METAL_RS05655	642	69.5756	1.2524		1987	3095.02	71.0192	1427	2222.74	68.9283	1349	2101.25	68.7793
METAL_RS05665	1569	19.9817	1.47142		1472	938.177	21.5277	941	599.745	18.5984	950	605.481	19.819
METAL_RS05670	807	27.7712	3.1784		1091	1351.92	31.0216	642	795.539	24.6701	681	843.866	27.622
METAL_RS05675	528	282.812	119.863		9686	18344.7	420.943	3768	7136.36	221.302	3326	6299.24	206.191
METAL_RS05680	585	1002.92	417.895		37857	64712.8	1484.92	14747	25208.5	781.73	13263	22671.8	742.108
METAL_RS05685	915	50.138	2.00391		2090	2284.15	52.4129	1435	1568.31	48.634	1380	1508.2	49.3673
METAL_RS05690	606	32.7436	0.73064		887	1463.7	33.5864	631	1041.25	32.2898	599	988.449	32.3545
METAL_RS05695	780	140.854	4.33613		4793	6144.87	141.002	3432	4400	136.446	3458	4433.33	145.115
METAL_RS05700	510	38.905	2.31177		806	1580.39	36.2642	656	1286.27	39.888	632	1239.22	40.5628
METAL_RS05705	1503	129.877	4.94372		8236	5479.71	125.739	6230	4145.04	128.54	6215	4135.06	135.352
METAL_RS05715	543	74.4324	1.88547		1711	3151.01	72.3041	1315	2421.73	75.0991	1259	2318.6	75.8939
METAL_RS05720	720	116.423	6.08032		3453	4795.83	110.047	2718	3775	117.065	2687	3731.94	122.156
METAL_RS05725	1779	306.857	18.4014		22259	12512.1	287.106	17781	9994.94	309.948	17583	9883.64	323.518
METAL_RS05730	2289	25.2646	1.47488		2378	1038.88	23.8385	1858	811.708	25.1715	1873	818.261	26.7838
METAL_RS05735	246	33.3628	3.9009		322	1308.94	30.0354	257	1044.72	32.3972	283	1150.41	37.6558
METAL_RS05740	1095	74.4923	3.4931		3365	3073.06	70.5154	2680	2447.49	75.8978	2578	2354.34	77.0637
METAL_RS05745	1047	77.9205	2.15181		3659	3494.75	80.1916	2563	2447.95	75.912	2484	2372.49	77.6579
METAL_RS05750	621	501.914	31.8618		13127	21138.5	485.05	10787	17370.4	538.664	9145	14726.2	482.029
METAL_RS05755	3243	73.2846	1.26471		10416	3211.84	73.6999	7769	2395.62	74.2894	7120	2195.5	71.8644
METAL_RS05760	1065	35.0111	0.948383		1600	1502.35	34.4733	1240	1164.32	36.1061	1121	1052.58	34.4538
METAL_RS05765	1380	63.1683	0.520581		3763	2726.81	62.5703	2822	2044.93	63.4142	2678	1940.58	63.5203
METAL_RS05770	567	676.146	27.0123		17270	30458.6	698.912	11817	20841.3	646.298	11835	20873	683.229
METAL_RS05775	963	276.078	12.1237		12133	12599.2	289.105	8509	8835.93	274.007	7800	8099.69	265.124
METAL_RS05780	288	443.383	16.0766		5412	18791.7	431.2	4287	14885.4	461.604	3848	13361.1	437.344
METAL_RS05785	387	266.802	6.9168		4569	11806.2	270.909	3378	8728.68	270.681	3060	7906.98	258.816
METAL_RS05790	474	323.689	24.4054		7105	14989.5	343.953	5052	10658.2	330.517	4295	9061.18	296.596
METAL_RS05795	429	128.63	5.14105		2497	5820.51	133.559	1785	4160.84	129.03	1616	3766.9	123.301
METAL_RS05800	315	110.183	15.2373		1750	5555.56	127.48	1003	3184.13	98.7414	1004	3187.3	104.329
METAL_RS05805	450	40.2079	2.64995		775	1722.22	39.5187	551	1224.44	37.9706	593	1317.78	43.1343
METAL_RS05810	1449	59.5873	3.51257		3983	2748.79	63.0747	2619	1807.45	56.05	2640	1821.95	59.6371
METAL_RS05815	744	45.0847	1.89457		1480	1989.25	45.6459	1031	1385.75	42.9729	1060	1424.73	46.6352
METAL_RS05820	1323	66.6138	1.13469		3860	2917.61	66.9484	2788	2107.33	65.3494	2730	2063.49	67.5435
METAL_RS05825	561	168.786	7.34746		3964	7065.95	162.138	3031	5402.85	167.545	3028	5397.5	176.675
METAL_RS05830	1224	102.324	4.23762		5714	4668.3	107.12	3911	3195.26	99.0867	3768	3078.43	100.765
METAL_RS05835	453	57.5252	1.14023		1159	2558.5	58.7081	839	1852.1	57.4345	781	1724.06	56.4331
METAL_RS05840	786	74.4117	2.55235		2647	3367.68	77.276	1865	2372.77	73.5809	1738	2211.2	72.3783
METAL_RS05845	321	103.781	3.2343		1489	4638.63	106.439	1037	3230.53	100.18	1027	3199.38	104.724
METAL_RS05850	261	73.5373	4.67466		897	3436.78	78.8615	603	2310.34	71.645	559	2141.76	70.1055
METAL_RS05855	405	39.1636	0.604701		696	1718.52	39.4337	517	1276.54	39.5862	476	1175.31	38.471
METAL_RS05860	516	210.126	1.7271		4727	9160.85	210.208	3467	6718.99	208.359	3339	6470.93	211.811
METAL_RS05865	1365	248.714	39.2662		12813	9386.81	215.393	10509	7698.9	238.747	12177	8920.88	292.004
METAL_RS05870	1305	120.239	2.84643		6943	5320.31	122.081	4922	3771.65	116.961	4851	3717.24	121.675
METAL_RS05875	156	132.361	5.90703		943	6044.87	138.708	639	4096.15	127.024	626	4012.82	131.35
METAL_RS05880	237	438.075	7.65376		4613	19464.1	446.63	3330	14050.6	435.717	3127	13194.1	431.877
METAL_RS05885	948	90.0317	2.05238		3794	4002.11	91.8337	2684	2831.22	87.7977	2620	2763.71	90.4636
METAL_RS05890	918	123.453	3.05648		5080	5533.77	126.98	3599	3920.48	121.576	3416	3721.13	121.802
METAL_RS05895	564	73.1697	3.93294		1776	3148.94	72.2565	1269	2250	69.7736	1335	2367.02	77.4789
METAL_RS05900	513	53.6179	2.52205		1146	2233.92	51.2602	882	1719.3	53.3163	882	1719.3	56.2772
METAL_RS05905	519	59.4695	4.38329		1289	2483.62	56.99	1080	2080.92	64.5305	902	1737.96	56.8879
METAL_RS05910	966	60.7692	3.78271		2416	2501.04	57.3895	1871	1936.85	60.0628	1914	1981.37	64.8554
METAL_RS05915	1281	98.3509	4.03424		5700	4449.65	102.103	4084	3188.13	98.8656	3682	2874.32	94.084
METAL_RS05920	933	148.142	1.91858		6058	6493.03	148.991	4391	4706.32	145.945	4261	4566.99	149.49
METAL_RS05925	1785	21.7888	2.68084		1572	880.672	20.2082	1167	653.782	20.2741	1357	760.224	24.8841
METAL_RS05930	810	28.7422	1.25587		993	1225.93	28.1305	729	900	27.9095	747	922.222	30.1868
METAL_RS05935	1503	114.375	4.97006		7211	4797.74	110.09	5487	3650.7	113.21	5502	3660.68	119.824
METAL_RS05940	771	94.6415	7.7937		3404	4415.05	101.309	2140	2775.62	86.0732	2274	2949.42	96.5422
METAL_RS05945	687	29.1807	2.38909		878	1278.02	29.3259	592	861.718	26.7223	661	962.154	31.4938
METAL_RS05950	1080	30.6305	1.50146		1472	1362.96	31.275	1007	932.407	28.9144	1046	968.519	31.7022
METAL_RS05955	429	24.8846	1.61085		432	1006.99	23.1068	350	815.851	25.2999	344	801.865	26.2472
METAL_RS05965	918	41.3842	2.71783		1615	1759.26	40.3685	1164	1267.97	39.3205	1247	1358.39	44.4636
METAL_RS05970	1029	103.833	4.57984		4811	4675.41	107.284	3273	3180.76	98.6369	3319	3225.46	105.578
METAL_RS05975	1581	65.6852	7.86518		4149	2624.29	60.2178	3168	2003.8	62.1387	3608	2282.1	74.6992
METAL_RS05980	1149	34.0643	2.08901		1656	1441.25	33.0715	1210	1053.09	32.6568	1280	1114.01	36.4646
METAL_RS05985	3150	39.454	4.454		4845	1538.1	35.2936	3953	1254.92	38.9157	4249	1348.89	44.1527
METAL_RS05990	1203	1829.56	738.93		140588	116865	2681.61	55965	46521.2	1442.65	50146	41684.1	1364.43
METAL_RS05995	447	575.549	219.569		16127	36078.3	827.864	6788	15185.7	470.916	5843	13071.6	427.868
METAL_RS06000	207	78.1483	8.58248		794	3835.75	88.0163	494	2386.47	74.0057	458	2212.56	72.4229
METAL_RS06005	246	93.0765	5.38293		998	4056.91	93.0911	781	3174.8	98.452	659	2678.86	87.6862
METAL_RS06010	1545	30.1313	2.82916		2072	1341.1	30.7733	1347	871.845	27.0363	1538	995.469	32.5843
METAL_RS06015	1077	16.7724	1.55548		770	714.949	16.4054	536	497.679	15.4333	608	564.531	18.4786
METAL_RS06020	765	17.7854	0.804933		569	743.791	17.0673	435	568.627	17.6334	436	569.935	18.6555
METAL_RS06025	1050	23.2655	1.92939		988	940.952	21.5914	773	736.19	22.8296	814	775.238	25.3756
METAL_RS06030	1092	39.1738	5.0288		1593	1458.79	33.4739	1446	1324.18	41.0634	1434	1313.19	42.9841
METAL_RS06035	765	46.3768	3.4936		1414	1848.37	42.4132	1209	1580.39	49.0088	1115	1457.52	47.7084
METAL_RS06040	4185	113.145	6.97167		21550	5149.34	118.158	14195	3391.88	105.184	14843	3546.71	116.093
METAL_RS06045	2577	77.5011	12.7532		10156	3941.02	90.4318	5396	2093.91	64.9331	6073	2356.62	77.1383
METAL_RS06050	957	0.783818	0.245254		32	33.4378	0.767275	32	33.4378	1.03692	16	16.7189	0.547254
METAL_RS06055	315	38.4794	2.81818		514	1631.75	37.4426	369	1171.43	36.3266	401	1273.02	41.6692
METAL_RS06060	1155	69.1097	8.19456		3159	2735.06	62.7597	2466	2135.06	66.2094	2765	2393.94	78.36
METAL_RS06065	855	65.3773	9.48056		2152	2516.96	57.7549	1720	2011.7	62.3837	1985	2321.64	75.9933
METAL_RS06070	1530	26.9105	2.20935		1808	1181.7	27.1156	1214	793.464	24.6057	1356	886.275	29.0101
METAL_RS06075	684	313.426	102.434		12840	18771.9	430.747	5332	7795.32	241.737	5596	8181.29	267.795
METAL_RS06080	1113	2240.06	598.49		141873	127469	2924.94	65238	58614.6	1817.67	67243	60416	1977.57
METAL_RS06085	504	3843.57	843.732		105455	209236	4801.2	52163	103498	3209.53	54199	107538	3519.99
METAL_RS06090	327	1862.36	405.535		33185	101483	2328.67	16788	51339.4	1592.06	16647	50908.3	1666.36
METAL_RS06095	873	51.9742	1.35711		1919	2198.17	50.4398	1477	1691.87	52.4656	1414	1619.7	53.0171
METAL_RS06105	1209	28.5447	1.26183		1461	1208.44	27.7292	1088	899.917	27.9069	1108	916.46	29.9981
METAL_RS06110	441	35.1795	4.25256		707	1603.17	36.787	546	1238.1	38.394	409	927.438	30.3575
METAL_RS06115	4326	29.2592	0.341457		5560	1285.25	29.4918	4027	930.883	28.8671	3888	898.752	29.4185
METAL_RS06130	1797	113.57	2.74848		8726	4855.87	111.424	6526	3631.61	112.618	6405	3564.27	116.668
METAL_RS06135	1311	22.1287	3.82243		1163	887.109	20.3559	825	629.291	19.5146	1062	810.069	26.5157
METAL_RS06140	795	13.916	2.28389		423	532.075	12.2092	334	420.126	13.0283	401	504.403	16.5104
METAL_RS06150	909	19.6793	2.58969		709	779.978	17.8976	542	596.26	18.4903	629	691.969	22.65
METAL_RS06165	813	19.1283	2.89609		625	768.758	17.6402	453	557.196	17.2789	558	686.347	22.4659
METAL_RS06170	1617	22.5358	1.60266		1481	915.894	21.0164	1167	721.707	22.3805	1196	739.641	24.2104
METAL_RS06175	282	67.9725	3.0279		864	3063.83	70.3036	587	2081.56	64.5502	595	2109.93	69.0635
METAL_RS06180	1455	32.3568	6.65375		1766	1213.75	27.851	1371	942.268	29.2202	1778	1221.99	39.9991
METAL_RS06185	186	47.7328	7.80605		330	1774.19	40.7112	278	1494.62	46.349	319	1715.05	56.1382
METAL_RS06190	330	77.9199	25.8741		757	2293.94	52.6375	817	2475.76	76.7745	1052	3187.88	104.348
METAL_RS06195	675	41.3789	1.14693		1214	1798.52	41.2694	877	1299.26	40.2907	878	1300.74	42.5767
METAL_RS06200	1443	77.0162	1.0712		4921	3410.26	78.2528	3556	2464.31	76.4195	3367	2333.33	76.3762
METAL_RS06210	1818	75.0374	1.59798		5949	3272.28	75.0867	4304	2367.44	73.4154	4255	2340.48	76.6102
METAL_RS06215	696	47.7724	1.12342		1424	2045.98	46.9476	1062	1525.86	47.3177	1043	1498.56	49.0519
METAL_RS06220	1584	47.6034	2.32987		3102	1958.33	44.9365	2484	1568.18	48.6301	2383	1504.42	49.2436
METAL_RS06225	651	54.3823	2.93457		1454	2233.49	51.2503	1151	1768.05	54.8281	1135	1743.47	57.0684
METAL_RS06230	5259	27.5343	2.08179		6040	1148.51	26.354	4462	848.45	26.3109	4810	914.623	29.938
METAL_RS06235	1599	28.2237	0.870616		1958	1224.52	28.0981	1414	884.303	27.4227	1424	890.557	29.1503
METAL_RS06240	561	35.8404	3.41743		926	1650.62	37.8757	577	1028.52	31.8949	647	1153.3	37.7505
METAL_RS06245	3174	31.8474	2.65485		4286	1350.35	30.9855	3043	958.727	29.7306	3377	1063.96	34.8261
METAL_RS06250	3345	23.4665	2.42784		3314	990.732	22.7337	2318	692.975	21.4895	2675	799.701	26.1763
METAL_RS06255	9786	25.6953	2.11323		10641	1087.37	24.9511	7591	775.7	24.0548	8395	857.858	28.08
METAL_RS06260	4200	23.9397	1.09691		4301	1024.05	23.4981	3133	745.952	23.1324	3232	769.524	25.1885
METAL_RS06265	2577	32.6567	0.736452		3604	1398.53	32.091	2783	1079.94	33.4894	2550	989.523	32.3897
METAL_RS06270	1194	17.7581	2.264		850	711.893	16.3353	638	534.338	16.5701	743	622.278	20.3688
METAL_RS06275	1308	23.607	1.13607		1271	971.713	22.2972	1026	784.404	24.3248	967	739.297	24.1991
METAL_RS06280	2001	24.1006	1.43087		1975	987.006	22.6482	1646	822.589	25.5089	1476	737.631	24.1446
METAL_RS06285	972	27.9494	1.58559		1138	1170.78	26.8651	853	877.572	27.2139	884	909.465	29.7692
METAL_RS06290	1164	29.8201	1.51888		1493	1282.65	29.432	1071	920.103	28.5329	1120	962.199	31.4953
METAL_RS06295	231	17.3826	4.37004		126	545.455	12.5162	139	601.732	18.66	148	640.693	20.9716
METAL_RS06300	297	30.3676	2.26809		381	1282.83	29.4362	275	925.926	28.7134	299	1006.73	32.9531
METAL_RS06305	300	66.9186	4.08365		911	3036.67	69.6803	602	2006.67	62.2277	631	2103.33	68.8476
METAL_RS06310	693	74.8166	1.87184		2302	3321.79	76.2228	1688	2435.79	75.535	1539	2220.78	72.692
METAL_RS06315	981	115.02	6.37698		5210	5310.91	121.866	3456	3522.94	109.248	3415	3481.14	113.947
METAL_RS06320	759	148.079	0.944484		4929	6494.07	149.015	3601	4744.4	147.126	3434	4524.37	148.095
METAL_RS06325	219	27.836	2.69439		249	1136.99	26.0896	187	853.881	26.4793	207	945.205	30.9391
METAL_RS06330	486	47.2419	3.31203		933	1919.75	44.0513	794	1633.74	50.6632	698	1436.21	47.0111
METAL_RS06335	762	35.1813	0.795526		1155	1515.75	34.7808	887	1164.04	36.0975	807	1059.06	34.6657
METAL_RS06340	981	22.1924	1.31304		892	909.276	20.8645	703	716.616	22.2226	704	717.635	23.4901
METAL_RS06345	882	31.4563	2.46318		1147	1300.45	29.8406	860	975.057	30.237	924	1047.62	34.2913
METAL_RS06350	470	14.4901	0.490085		289	614.894	14.1095	217	461.702	14.3176	216	459.574	15.0431
METAL_RS06355	534	49.1113	1.96883		1090	2041.2	46.838	865	1619.85	50.2324	820	1535.58	50.2636
METAL_RS06360	957	3.91832	2.77766		297	310.345	7.12127	67	70.0104	2.17106	72	75.2351	2.46264
METAL_RS06365	669	19.3369	1.23488		526	786.248	18.0415	420	627.803	19.4685	419	626.308	20.5007
METAL_RS06370	588	13.4996	1.29245		315	535.714	12.2927	253	430.272	13.343	267	454.082	14.8633
METAL_RS06375	2268	25.0109	3.00104		2466	1087.3	24.9496	1612	710.758	22.041	1943	856.702	28.0421
METAL_RS06380	567	143.417	1.78698		3576	6306.88	144.72	2585	4559.08	141.379	2497	4403.88	144.151
METAL_RS06385	681	146.041	2.60789		4400	6461.09	148.258	3144	4616.74	143.167	3052	4481.64	146.696
METAL_RS06390	1248	89.6406	3.64539		5061	4055.29	93.0539	3453	2766.83	85.8007	3434	2751.6	90.0672
METAL_RS06395	417	153.896	3.83939		2736	6561.15	150.554	2058	4935.25	153.045	2014	4829.74	158.09
METAL_RS06400	609	106.912	9.08896		3116	5116.58	117.407	1996	3277.5	101.637	1892	3106.73	101.692
METAL_RS06405	867	99.5106	4.49174		3944	4549.02	104.383	2671	3080.74	95.5352	2612	3012.69	98.6132
METAL_RS06410	300	31.779	1.20422		406	1353.33	31.054	301	1003.33	31.1139	304	1013.33	33.1691
METAL_RS06415	432	24.1981	1.00368		465	1076.39	24.6992	321	743.056	23.0425	328	759.259	24.8526
METAL_RS06420	1362	156.082	10.2912		9969	7319.38	167.953	6574	4826.73	149.679	6267	4601.32	150.613
METAL_RS06425	486	88.3934	3.36167		1953	4018.52	92.2102	1365	2808.64	87.0974	1275	2623.46	85.8727
METAL_RS06430	354	85.4665	6.07007		1244	3514.12	80.6362	953	2692.09	83.4831	998	2819.21	92.2801
METAL_RS06440	1905	1114.25	84.6021		100314	52658.3	1208.31	66962	35150.7	1090.04	60782	31906.6	1044.39
METAL_RS06445	972	493.577	18.9573		21835	22464	515.466	15135	15571	482.864	14325	14737.7	482.402
METAL_RS06450	1062	40.0586	4.01829		2022	1903.95	43.6887	1224	1152.54	35.7409	1322	1244.82	40.7463
METAL_RS06455	561	48.7622	1.06087		1206	2149.73	49.3284	860	1532.98	47.5384	847	1509.8	49.4199
METAL_RS06460	342	94.1069	13.9154		1638	4789.47	109.901	979	2862.57	88.7698	874	2555.56	83.6501
METAL_RS06465	768	131.896	9.81839		4572	5953.12	136.602	2987	3889.32	120.61	3249	4230.47	138.474
METAL_RS06470	327	54.0292	2.52492		810	2477.06	56.8395	562	1718.65	53.2963	519	1587.16	51.9518
METAL_RS06475	213	129.236	6.18601		1203	5647.89	129.598	844	3962.44	122.877	880	4131.46	135.233
METAL_RS06480	318	173.51	2.55167		2445	7688.68	176.427	1768	5559.75	172.411	1668	5245.28	171.692
METAL_RS06485	393	64.4141	5.79377		1175	2989.82	68.6054	847	2155.22	66.8343	694	1765.9	57.8027
METAL_RS06490	777	188.854	8.28619		6528	8401.54	192.784	4872	6270.27	194.444	4257	5478.76	179.334
METAL_RS06495	732	184.036	9.1322		6207	8479.51	194.573	4228	5775.96	179.115	3990	5450.82	178.42
METAL_RS06500	636	145.904	12.2879		4362	6858.49	157.377	3023	4753.14	147.397	2583	4061.32	132.938
METAL_RS06505	594	331.141	4.41907		8559	14409.1	330.636	6432	10828.3	335.79	5934	9989.9	326.996
METAL_RS06510	1962	55.7195	4.01452		4782	2437.31	55.9273	3265	1664.12	51.6051	3574	1821.61	59.6261
METAL_RS06515	1017	44.099	0.919883		1935	1902.65	43.6589	1426	1402.16	43.4818	1403	1379.55	45.1562
METAL_RS06520	1374	73.7358	6.24598		4262	3101.89	71.177	3065	2230.71	69.1755	3394	2470.16	80.8549
METAL_RS06525	480	218.682	2.84107		4602	9587.5	219.998	3415	7114.58	220.627	3159	6581.25	215.422
METAL_RS06530	357	269.43	4.85215		4184	11719.9	268.928	3049	8540.62	264.849	2994	8386.55	274.514
METAL_RS06535	801	96.3026	2.57465		3301	4121.1	94.564	2456	3066.17	95.0834	2429	3032.46	99.2604
METAL_RS06540	771	21.792	1.98155		726	941.634	21.607	495	642.023	19.9095	562	728.923	23.8596
METAL_RS06545	837	27.9157	2.66995		1061	1267.62	29.0873	671	801.673	24.8603	762	910.394	29.7996
METAL_RS06550	270	28.8613	2.4157		309	1144.44	26.2608	255	944.444	29.2877	256	948.148	31.0354
METAL_RS06555	252	11.9903	1.33215		121	480.159	11.0179	93	369.048	11.4444	104	412.698	13.5087
METAL_RS06570	528	103.823	5.14857		2525	4782.2	109.734	1708	3234.85	100.314	1636	3098.48	101.422
METAL_RS06575	963	37.8417	2.7375		1657	1720.66	39.4829	1077	1118.38	34.6815	1158	1202.49	39.3607
METAL_RS06580	711	9.73528	1.13665		261	367.089	8.42333	239	336.146	10.4241	225	316.456	10.3584
METAL_RS06585	366	7.56478	1.50691		95	259.563	5.95601	92	251.366	7.79499	100	273.224	8.94334
METAL_RS06605	198	1213.6	105.36		9526	48111.1	1103.97	7807	39429.3	1222.72	7949	40146.5	1314.1
METAL_RS06610	1668	251.568	7.62491		18646	11178.7	256.509	13738	8236.21	255.409	12372	7417.27	242.787
METAL_RS06620	489	278.505	15.0213		6287	12856.9	295.017	4189	8566.46	265.65	4106	8396.73	274.847
METAL_RS06625	801	141.637	6.55294		5206	6499.38	149.137	3584	4474.41	138.754	3353	4186.02	137.019
METAL_RS06630	1110	189.793	3.82436		9222	8308.11	190.64	6644	5985.59	185.616	6549	5900	193.123
METAL_RS06635	1230	184.246	9.82867		10470	8512.2	195.324	7173	5831.71	180.844	6635	5394.31	176.57
METAL_RS06645	873	138.918	1.57541		5263	6028.64	138.335	3961	4537.23	140.702	3673	4207.33	137.717
METAL_RS06650	471	257.986	4.66416		5403	11471.3	263.225	3895	8269.64	256.446	3659	7768.58	254.286
METAL_RS06655	960	352.162	17.5595		14079	14665.6	336.522	11490	11968.8	371.157	10230	10656.2	348.807
METAL_RS06665	411	305.784	13.9691		5625	13686.1	314.046	4157	10114.4	313.651	3637	8849.15	289.656
METAL_RS06670	195	350.151	15.3747		3083	15810.3	362.787	2230	11435.9	354.633	1984	10174.4	333.034
METAL_RS06675	492	171.919	11.1233		3898	7922.76	181.798	2762	5613.82	174.087	2403	4884.15	159.871
METAL_RS06680	828	185.973	13.3796		7129	8609.9	197.566	5047	6095.41	189.022	4334	5234.3	171.332
METAL_RS06685	579	226.633	5.73132		5841	10088.1	231.484	4259	7355.79	228.107	3897	6730.57	220.309
METAL_RS06690	1005	97.9302	1.54811		4240	4218.91	96.8083	3231	3214.93	99.6964	2987	2972.14	97.286
METAL_RS06695	891	136.732	4.0181		5387	6046.02	138.734	4004	4493.83	139.356	3596	4035.91	132.106
METAL_RS06700	2571	99.6851	4.94185		11797	4588.49	105.289	7955	3094.13	95.9504	7683	2988.33	97.816
METAL_RS06705	459	163.799	12.7268		3501	7627.45	175.022	2463	5366.01	166.403	2103	4581.7	149.971
METAL_RS06710	417	79.2036	11.9661		1690	4052.76	92.9959	982	2354.92	73.0271	912	2187.05	71.5879
METAL_RS06715	432	80.1965	8.30021		1686	3902.78	89.5544	1077	2493.06	77.3109	973	2252.31	73.7242
METAL_RS06720	1626	52.3717	4.04798		3991	2454.49	56.3215	2529	1555.35	48.2322	2611	1605.78	52.5614
METAL_RS06725	651	34.5669	1.9396		971	1491.55	34.2256	689	1058.37	32.8206	729	1119.82	36.6545
METAL_RS06730	1185	64.3913	4.37559		3199	2699.58	61.9454	2361	1992.41	61.7855	2514	2121.52	69.4429
METAL_RS06735	1203	35.423	1.34993		1811	1505.4	34.5435	1348	1120.53	34.7483	1359	1129.68	36.9773
METAL_RS06740	558	44.9111	3.11875		1025	1836.92	42.1505	869	1557.35	48.2941	755	1353.05	44.2888
METAL_RS06745	831	146.839	5.15655		5513	6634.18	152.23	3804	4577.62	141.954	3715	4470.52	146.332
METAL_RS06750	1596	170.345	4.09169		11586	7259.4	166.576	8737	5474.31	169.761	8518	5337.09	174.697
METAL_RS06755	1506	153.984	2.15415		10254	6808.76	156.236	7379	4899.73	151.943	7075	4697.88	153.774
METAL_RS06760	1434	365.19	16.6327		21665	15108.1	346.675	17111	11932.4	370.028	16598	11574.6	378.868
METAL_RS06765	2274	726.21	21.5464		70421	30967.9	710.599	52595	23128.8	717.237	52159	22937.1	750.792
METAL_RS06770	1260	784.616	6.54678		42741	33921.4	778.372	31857	25283.3	784.049	30465	24178.6	791.428
METAL_RS06780	1482	312.631	19.475		19997	13493.3	309.62	15935	10752.4	333.436	13349	9007.42	294.837
METAL_RS06785	870	139.569	2.77374		5174	5947.13	136.465	3940	4528.74	140.438	3769	4332.18	141.804
METAL_RS06790	1839	132.727	7.56841		10945	5951.6	136.567	7354	3998.91	124.008	7731	4203.92	137.605
METAL_RS06795	717	40.3679	3.16531		1349	1881.45	43.1724	854	1191.07	36.9358	898	1252.44	40.9957
METAL_RS06800	510	458.843	20.5838		10725	21029.4	482.548	7376	14462.7	448.497	6941	13609.8	445.485
METAL_RS06805	1434	73.7467	7.28069		5121	3571.13	81.9443	3146	2193.86	68.0328	3122	2177.13	71.2631
METAL_RS06810	630	101.365	4.92164		2939	4665.08	107.046	2004	3180.95	98.6429	1894	3006.35	98.4057
METAL_RS06815	1578	43.739	3.23578		3151	1996.83	45.8199	2036	1290.24	40.011	2188	1386.57	45.3859
METAL_RS06820	1791	571.389	18.7868		43891	24506.4	562.332	32276	18021.2	558.847	32446	18116.1	592.989
METAL_RS06825	633	117.894	1.10566		3284	5187.99	119.045	2385	3767.77	116.841	2278	3598.74	117.796
METAL_RS06830	1356	315.586	9.34457		18027	13294.2	305.054	13941	10281	318.818	13376	9864.31	322.885
METAL_RS06835	978	125.573	6.44727		5140	5255.62	120.597	4190	4284.25	132.857	3683	3765.85	123.266
METAL_RS06840	504	54.7887	0.586886		1200	2380.95	54.6341	901	1787.7	55.4374	836	1658.73	54.2946
METAL_RS06845	843	306.995	15.3096		10722	12718.9	291.851	8766	10398.6	322.465	7898	9368.92	306.669
METAL_RS06850	705	284.552	19.0436		9405	13340.4	306.114	6139	8707.8	270.033	5977	8478.01	277.508
METAL_RS06855	1458	56.7644	5.06911		3381	2318.93	53.2109	2563	1757.89	54.513	2787	1911.52	62.5692
METAL_RS06860	1755	120.746	2.12944		9423	5369.23	123.204	6766	3855.27	119.554	6406	3650.14	119.479
METAL_RS06870	573	50.7719	1.61702		1313	2291.45	52.5803	914	1595.11	49.4653	880	1535.78	50.27
METAL_RS06875	522	44.0846	1.28116		1029	1971.26	45.2333	746	1429.12	44.3177	681	1304.6	42.7029
METAL_RS06880	1743	136.634	10.0676		11144	6393.57	146.709	7679	4405.62	136.621	6740	3866.9	126.574
METAL_RS06885	5508	220.983	3.75677		54075	9817.54	225.276	38774	7039.58	218.301	36914	6701.89	219.37
METAL_RS06890	1218	145.991	4.75063		7950	6527.09	149.773	5795	4757.8	147.542	5234	4297.21	140.659
METAL_RS06895	1206	66.7627	0.998461		3565	2956.05	67.8305	2561	2123.55	65.8523	2454	2034.83	66.6052
METAL_RS06900	2367	159.81	4.35168		16995	7179.97	164.754	11950	5048.58	156.559	11434	4830.59	158.118
METAL_RS06905	882	1197.19	59.6486		43599	49432	1134.28	34254	38836.7	1204.35	33761	38277.8	1252.93
METAL_RS06910	969	345.826	8.92862		14219	14673.9	336.712	11079	11433.4	354.557	10249	10576.9	346.209
METAL_RS06915	1320	41.6543	1.71993		2282	1728.79	39.6693	1813	1373.48	42.5925	1722	1304.55	42.7012
METAL_RS06920	1632	237.189	15.4638		18111	11097.4	254.645	11852	7262.25	225.206	11553	7079.04	231.716
METAL_RS06925	300	322.437	30.8919		4666	15553.3	356.892	3030	10100	313.206	2724	9080	297.212
METAL_RS06930	234	340.66	35.0165		3545	15149.6	347.627	2284	9760.68	302.684	2657	11354.7	371.669
METAL_RS06935	261	87.235	4.32655		1049	4019.16	92.2248	715	2739.46	84.9521	674	2582.38	84.528
METAL_RS06940	834	124.227	17.6733		5248	6292.57	144.391	3143	3768.59	116.866	2839	3404.08	111.424
METAL_RS06945	1281	525	40.1111		31818	24838.4	569.95	21158	16516.8	512.194	19288	15057	492.855
METAL_RS06950	273	78.6762	7.57049		1040	3809.52	87.4145	656	2402.93	74.5161	618	2263.74	74.0981
METAL_RS06955	693	136.585	18.5391		4674	6744.59	154.763	3068	4427.13	137.287	2492	3595.96	117.705
METAL_RS06960	477	143.296	12.1369		3211	6731.66	154.467	2231	4677.15	145.041	1900	3983.23	130.382
METAL_RS06965	1230	41.5296	3.20196		2406	1956.1	44.8852	1634	1328.46	41.1961	1447	1176.42	38.5074
METAL_RS06970	774	16.5117	1.76045		494	638.243	14.6453	418	540.052	16.7473	429	554.264	18.1425
METAL_RS06975	1224	21.2216	1.27333		1069	873.366	20.0405	831	678.922	21.0537	844	689.542	22.5705
METAL_RS06980	753	31.6506	1.97653		1064	1413.01	32.4235	714	948.207	29.4044	762	1011.95	33.1239
METAL_RS06985	924	31.252	1.38041		1256	1359.31	31.1911	891	964.286	29.903	922	997.835	32.6618
METAL_RS06990	1101	30.418	1.44471		1449	1316.08	30.1991	1033	938.238	29.0952	1075	976.385	31.9597
METAL_RS06995	471	69.9633	2.8314		1380	2929.94	67.2312	1107	2350.32	72.8846	1004	2131.63	69.774
METAL_RS07000	582	14.8117	1.05453		361	620.275	14.233	266	457.045	14.1732	285	489.691	16.0289
METAL_RS07005	1455	79.6332	0.776616		5081	3492.1	80.1307	3755	2580.76	80.0305	3500	2405.5	78.7383
METAL_RS07010	3819	34.5616	0.517478		5809	1521.08	34.9032	4183	1095.31	33.9662	4062	1063.63	34.8154
METAL_RS07015	813	158.932	10.3078		5757	7081.18	162.487	4378	5384.99	166.991	3659	4500.62	147.317
METAL_RS07020	690	118.63	6.01617		3382	4901.45	112.47	2770	4014.49	124.491	2507	3633.33	118.929
METAL_RS07025	1440	170.519	2.32555		10550	7326.39	168.114	7926	5504.17	170.687	7600	5277.78	172.756
METAL_RS07030	1332	156.348	4.58084		8808	6612.61	151.735	6911	5188.44	160.896	6365	4778.53	156.414
METAL_RS07035	1023	80.1725	1.99135		3622	3540.57	81.243	2569	2511.24	77.8749	2544	2486.8	81.3996
METAL_RS07040	1104	154.557	7.44631		7846	7106.88	163.077	5315	4814.31	149.294	5103	4622.28	151.3
METAL_RS07045	900	4588.73	101.908		184426	204918	4702.11	130739	145266	4504.76	125361	139290	4559.33
METAL_RS07050	591	159.963	24.6171		4822	8159.05	187.22	2922	4944.16	153.321	2516	4257.19	139.349
METAL_RS07055	213	513.724	26.8391		4709	22108	507.297	3731	17516.4	543.193	3193	14990.6	490.682
METAL_RS07060	861	384.142	16.2737		15119	17559.8	402.933	10403	12082.5	374.683	9859	11450.6	374.81
METAL_RS07065	2841	612.608	21.1445		78099	27490	630.793	56583	19916.6	617.623	51157	18006.7	589.406
METAL_RS07070	1554	459.965	14.5651		32218	20732.3	475.73	22909	14742	457.155	21222	13656.4	447.009
METAL_RS07075	477	516.646	4.09276		10838	22721.2	521.367	7908	16578.6	514.111	7497	15717	514.458
METAL_RS07080	1194	35.4948	0.451493		1874	1569.51	36.0146	1358	1137.35	35.2699	1284	1075.38	35.1999
METAL_RS07085	597	26.7653	1.36926		730	1222.78	28.0583	518	867.672	26.9069	462	773.869	25.3308
METAL_RS07090	471	65.7913	0.927829		1362	2891.72	66.3543	983	2087.05	64.7204	954	2025.48	66.2992
METAL_RS07095	549	67.8742	0.250607		1617	2945.36	67.585	1204	2193.08	68.0085	1141	2078.32	68.029
METAL_RS07100	729	63.341	2.08814		1959	2687.24	61.6623	1544	2117.97	65.6793	1396	1914.95	62.6814
METAL_RS07105	669	124.142	7.40116		3618	5408.07	124.095	2519	3765.32	116.765	2689	4019.43	131.567
METAL_RS07110	708	126.773	7.12423		4147	5857.34	134.404	2868	4050.85	125.619	2602	3675.14	120.297
METAL_RS07115	1311	96.358	2.27779		5620	4286.8	98.3664	3969	3027.46	93.8831	3878	2958.05	96.8247
METAL_RS07120	1041	41.849	1.36892		1914	1838.62	42.1895	1444	1387.13	43.0155	1283	1232.47	40.342
METAL_RS07125	720	121.077	3.85548		3934	5463.89	125.376	2738	3802.78	117.926	2638	3663.89	119.929
METAL_RS07130	315	2960.54	215.01		37644	119505	2742.19	30142	95688.9	2967.36	30526	96907.9	3172.05
METAL_RS07135	711	97.2214	7.69279		3247	4566.81	104.791	2050	2883.26	89.4114	2117	2977.5	97.4613
METAL_RS07140	2829	240.446	1.37055		29659	10483.9	240.567	21805	7707.67	239.019	20894	7385.65	241.752
METAL_RS07145	1248	195.28	4.85487		10922	8751.6	200.817	7778	6232.37	193.269	7311	5858.17	191.753
METAL_RS07150	1446	140.48	2.45404		8699	6015.91	138.043	6549	4529.05	140.448	6315	4367.22	142.951
METAL_RS07155	765	95.8902	4.33694		3030	3960.78	90.8854	2431	3177.78	98.5445	2296	3001.31	98.2407
METAL_RS07160	930	72.239	3.45877		2774	2982.8	68.4442	2191	2355.91	73.0581	2137	2297.85	75.2147
METAL_RS07165	2520	152.464	4.967		16324	6477.78	148.641	12244	4858.73	150.672	12170	4829.37	158.078
METAL_RS07170	2400	179.409	7.91018		18514	7714.17	177.012	13387	5577.92	172.974	13802	5750.83	188.24
METAL_RS07175	954	54.793	3.10064		2194	2299.79	52.7717	1638	1716.98	53.2444	1701	1783.02	58.3629
METAL_RS07180	306	16.3419	1.37404		197	643.791	14.7726	167	545.752	16.924	162	529.412	17.329
METAL_RS07185	1353	33.8388	0.954791		1934	1429.42	32.7998	1513	1118.26	34.6777	1407	1039.91	34.039
METAL_RS07190	1509	36.8767	0.52625		2460	1630.22	37.4075	1794	1188.87	36.8674	1676	1110.67	36.3551
METAL_RS07195	1110	17.2366	2.78542		682	614.414	14.0985	695	626.126	19.4165	617	555.856	18.1946
METAL_RS07200	3159	25.315	2.81232		3078	974.359	22.3579	2611	826.527	25.631	2698	854.068	27.9559
METAL_RS07205	1437	30.0658	2.86498		1681	1169.8	26.8426	1438	1000.7	31.0321	1419	987.474	32.3226
METAL_RS07210	1368	54.8116	3.14789		3064	2239.77	51.3944	2446	1788.01	55.4471	2407	1759.5	57.5932
METAL_RS07215	1173	23.2585	2.60096		1044	890.026	20.4228	901	768.116	23.8197	915	780.051	25.5331
METAL_RS07220	3111	31.8855	3.00966		3974	1277.4	29.3117	3125	1004.5	31.1501	3345	1075.22	35.1947
METAL_RS07225	1320	36.6254	0.81786		2077	1573.48	36.1057	1541	1167.42	36.2024	1515	1147.73	37.5681
METAL_RS07230	1176	50.9277	1.94633		2518	2141.16	49.1317	1921	1633.5	50.6558	1904	1619.05	52.9957
METAL_RS07235	687	125.172	5.51636		3559	5180.49	118.873	2861	4164.48	129.143	2676	3895.2	127.5
METAL_RS07240	582	143.046	4.54982		3570	6134.02	140.753	2783	4781.79	148.286	2491	4280.07	140.098
METAL_RS07245	774	53.9514	0.628355		1815	2344.96	53.8082	1333	1722.22	53.407	1292	1669.25	54.639
METAL_RS07250	1317	75.619	4.63025		4647	3528.47	80.9655	3099	2353.08	72.97	2934	2227.79	72.9215
METAL_RS07255	678	149.862	14.3322		4916	7250.74	166.378	3076	4536.87	140.691	2952	4353.98	142.517
METAL_RS07260	903	83.5148	22.9202		4322	4786.27	109.827	1977	2189.37	67.8934	2009	2224.81	72.8238
METAL_RS07265	1188	90.1254	14.082		5475	4608.59	105.75	3004	2528.62	78.4138	3129	2633.84	86.2125
METAL_RS07270	324	780.414	87.8653		10060	31049.4	712.469	7827	24157.4	749.133	8707	26873.5	879.639
METAL_RS07280	1857	34.0999	1.42615		2813	1514.81	34.7593	1944	1046.85	32.4633	1990	1071.62	35.077
METAL_RS07285	699	136.5	7.49615		3927	5618.03	128.913	3081	4407.73	136.686	3073	4396.28	143.902
METAL_RS07290	180	61.1522	3.32416		507	2816.67	64.6321	353	1961.11	60.815	319	1772.22	58.0095
METAL_RS07295	726	447.206	32.4792		15286	21055.1	483.137	10267	14141.9	438.547	9314	12829.2	419.934
METAL_RS07300	2199	152.592	9.62409		15579	7084.58	162.565	10768	4896.77	151.851	9631	4379.72	143.36
METAL_RS07305	1290	76.2053	3.20019		4483	3475.19	79.7429	3058	2370.54	73.5117	2970	2302.33	75.3612
METAL_RS07310	534	49.9887	9.03188		1024	1917.6	44.0019	785	1470.04	45.5866	985	1844.57	60.3776
METAL_RS07315	336	69.3904	3.23001		981	2919.64	66.995	738	2196.43	68.1124	750	2232.14	73.0639
METAL_RS07320	480	276.664	2.40073		5802	12087.5	277.364	4241	8835.42	273.991	4086	8512.5	278.637
METAL_RS07325	333	16.9814	4.39777		185	555.556	12.748	179	537.538	16.6693	219	657.658	21.5269
METAL_RS07340	393	45.9773	4.04051		745	1895.67	43.4987	555	1412.21	43.7935	608	1547.07	50.6398
METAL_RS07345	156	209.31	13.9179		1402	8987.18	206.223	992	6358.97	197.195	1070	6858.97	224.512
METAL_RS07350	546	148.63	13.3448		3459	6335.16	145.369	2416	4424.91	137.219	2724	4989.01	163.303
METAL_RS07355	1458	51.3666	5.3152		3026	2075.45	47.6238	2305	1580.93	49.0255	2559	1755.14	57.4505
METAL_RS07360	1503	48.0176	6.8725		2813	1871.59	42.9461	2194	1459.75	45.2675	2564	1705.92	55.8393
METAL_RS07365	1815	76.7494	10.7199		5372	2959.78	67.916	4311	2375.21	73.6563	4917	2709.09	88.6757
METAL_RS07370	309	153.997	21.0238		1798	5818.77	133.519	1524	4932.04	152.945	1657	5362.46	175.527
METAL_RS07375	519	52.2251	8.64684		972	1872.83	42.9746	897	1728.32	53.5962	953	1836.22	60.1044
METAL_RS07380	516	77.9778	11.3297		1577	3056.2	70.1286	1212	2348.84	72.8386	1434	2779.07	90.9663
METAL_RS07385	954	48.4767	6.91608		1768	1853.25	42.5252	1441	1510.48	46.8408	1634	1712.79	56.0641
METAL_RS07390	2694	130.363	17.4534		13233	4912.03	112.713	11360	4216.78	130.764	12149	4509.65	147.613
METAL_RS07395	1281	97.4844	14.3203		4642	3623.73	83.1513	4028	3144.42	97.51	4375	3415.3	111.792
METAL_RS07400	483	136.816	29.0039		2255	4668.74	107.13	2153	4457.56	138.231	2436	5043.48	165.086
METAL_RS07405	1779	126.397	16.0269		8419	4732.43	108.592	7511	4222.03	130.927	7591	4267	139.67
METAL_RS07410	642	187.283	24.8946		4468	6959.5	159.695	4018	6258.57	194.081	4081	6356.7	208.071
METAL_RS07415	456	117.142	15.1276		2011	4410.09	101.195	1749	3835.53	118.942	1829	4010.96	131.289
METAL_RS07425	309	30.2704	5.36165		338	1093.85	25.0999	298	964.401	29.9066	338	1093.85	35.8046
METAL_RS07430	966	67.4651	2.12261		2737	2833.33	65.0146	2141	2216.36	68.7303	2026	2097.31	68.6504
METAL_RS07435	3309	35.4513	2.22122		4937	1491.99	34.2357	3639	1099.73	34.1031	3843	1161.38	38.015
METAL_RS07440	489	33.5405	1.9855		760	1554.19	35.663	524	1071.57	33.2301	474	969.325	31.7286
METAL_RS07445	291	48.5721	3.96125		668	2295.53	52.674	453	1556.7	48.2741	398	1367.7	44.7684
METAL_RS07450	1239	91.8654	3.37174		5071	4092.82	93.9151	3744	3021.79	93.7073	3330	2687.65	87.9739
METAL_RS07455	876	108.596	3.42336		4262	4865.3	111.641	2963	3382.42	104.891	2924	3337.9	109.258
METAL_RS07460	1032	121.305	5.47698		5563	5390.5	123.692	4166	4036.82	125.184	3627	3514.53	115.04
METAL_RS07465	588	118.803	3.57578		3121	5307.82	121.795	2271	3862.24	119.77	2063	3508.5	114.843
METAL_RS07470	351	0.125909	0.0608561		3	8.54701	0.196122	1	2.849	0.088349	1	2.849	0.0932554
METAL_RS07475	1593	4.39262	0.326638		279	175.141	4.01885	233	146.265	4.53575	225	141.243	4.62325
METAL_RS07480	1092	112.029	4.09638		5476	5014.65	115.068	4002	3664.84	113.648	3582	3280.22	107.37
METAL_RS07485	1800	145.135	5.82364		11912	6617.78	151.854	8215	4563.89	141.528	7810	4338.89	142.023
METAL_RS07490	777	77.8814	3.19828		2758	3549.55	81.4491	1886	2427.28	75.2713	1826	2350.06	76.9238
METAL_RS07495	387	69.8176	1.28447		1192	3080.1	70.677	879	2271.32	70.4347	808	2087.86	68.341
METAL_RS07500	684	83.5194	3.95067		2585	3779.24	86.7196	1869	2732.46	84.7348	1653	2416.67	79.1039
METAL_RS07505	882	91.768	1.60209		3529	4001.13	91.8113	2655	3010.2	93.3479	2429	2753.97	90.1446
METAL_RS07510	708	55.0799	0.873881		1698	2398.31	55.0323	1278	1805.08	55.9766	1173	1656.78	54.2308
METAL_RS07515	747	57.0772	2.99279		1948	2607.76	59.8386	1385	1854.08	57.496	1230	1646.59	53.8971
METAL_RS07520	741	95.7361	4.92506		3129	4222.67	96.8948	2389	3224.02	99.9785	2045	2759.78	90.335
METAL_RS07525	963	775.653	36.3707		30836	32020.8	734.759	24465	25405	787.821	23665	24574.2	804.38
METAL_RS07530	729	128.478	6.19283		3873	5312.76	121.908	3040	4170.1	129.317	2989	4100.14	134.208
METAL_RS07535	726	146.405	3.12583		4598	6333.33	145.327	3510	4834.71	149.927	3193	4398.07	143.96
METAL_RS07540	528	341.28	26.5417		7400	14015.2	321.596	5632	10666.7	330.779	5992	11348.5	371.466
METAL_RS07545	183	30.9431	1.70998		240	1311.48	30.0935	176	961.749	29.8243	184	1005.46	32.9115
METAL_RS07550	1377	115.377	5.04509		7115	5167.03	118.564	5240	3805.37	118.007	4609	3347.13	109.56
METAL_RS07555	1452	45.8105	0.97163		2925	2014.46	46.2245	2093	1441.46	44.7004	2063	1420.8	46.5065
METAL_RS07560	1344	59.9767	1.58595		3614	2688.99	61.7024	2539	1889.14	58.5831	2449	1822.17	59.6445
METAL_RS07565	378	27.4937	10.1678		305	806.878	18.5149	310	820.106	25.4319	445	1177.25	38.5345
METAL_RS07570	1950	61.2093	6.7915		4704	2412.31	55.3536	3749	1922.56	59.6197	4090	2097.44	68.6546
METAL_RS07575	468	268.196	9.05834		5683	12143.2	278.641	3976	8495.73	263.457	3753	8019.23	262.491
METAL_RS07580	675	102.134	2.98559		3088	4574.81	104.975	2229	3302.22	102.404	2042	3025.19	99.0223
METAL_RS07585	348	150.519	6.21405		2391	6870.69	157.657	1642	4718.39	146.32	1569	4508.62	147.579
METAL_RS07590	600	103.478	6.51193		2727	4545	104.291	1869	3115	96.5977	2008	3346.67	109.545
METAL_RS07595	1311	198.125	15.2155		12207	9311.21	213.658	7747	5909.23	183.248	7909	6032.8	197.469
METAL_RS07600	1650	122.41	6.93924		9365	5675.76	130.238	6226	3773.33	117.013	6048	3665.45	119.98
METAL_RS07605	1887	102.631	4.10159		8712	4616.85	105.94	6323	3350.82	103.911	5652	2995.23	98.0418
METAL_RS07610	1197	33.9618	2.65587		1686	1408.52	32.3204	1256	1049.29	32.539	1354	1131.16	37.0259
METAL_RS07615	726	61.6175	0.793837		1947	2681.82	61.5378	1462	2013.77	62.4481	1350	1859.5	60.8665
METAL_RS07620	1532	30.3977	1.65344		2052	1339.43	30.7349	1413	922.324	28.6017	1491	973.238	31.8566
METAL_RS07625	747	25.973	2.29607		763	1021.42	23.4378	640	856.76	26.5686	637	852.744	27.9126
METAL_RS07635	999	17.4616	1.85282		672	672.673	15.4354	576	576.577	17.8799	582	582.583	19.0695
METAL_RS07640	1593	0.620844	0.143845		32	20.0879	0.460943	34	21.3434	0.661869	36	22.5989	0.739721
METAL_RS07645	351	0.987182	0.474753		20	56.9801	1.30748	5	14.245	0.441745	13	37.037	1.21232
METAL_RS07650	281	12.5532	2.10678		124	441.281	10.1258	126	448.399	13.9051	117	416.37	13.6289
METAL_RS07655	429	14.8725	1.13392		255	594.406	13.6394	209	487.179	15.1077	208	484.848	15.8704
METAL_RS07660	204	21.8219	0.862129		191	936.275	21.4841	150	735.294	22.8018	132	647.059	21.1799
METAL_RS07665	1113	68.9724	1.98036		3235	2906.56	66.6948	2510	2255.17	69.9338	2390	2147.35	70.2884
METAL_RS07670	288	0.206568	0.166135		5	17.3611	0.398374	1	3.47222	0.107675	1	3.47222	0.113655
METAL_RS07675	351	0.640474	0.281123		14	39.886	0.915238	4	11.396	0.353396	7	19.943	0.652788
METAL_RS07680	1635	11.6861	0.761768		770	470.948	10.8065	639	390.826	12.1197	606	370.642	12.1321
METAL_RS07685	288	16.4802	1.83502		188	652.778	14.9788	148	513.889	15.936	163	565.972	18.5258
METAL_RS07690	265	11.61	2.50875		102	384.906	8.83217	105	396.226	12.2872	111	418.868	13.7107
METAL_RS07695	306	40.7164	6.49581		451	1473.86	33.8196	461	1506.54	46.7184	389	1271.24	41.6111
METAL_RS07700	912	121.542	16.1075		4093	4487.94	102.982	3878	4252.19	131.863	3616	3964.91	129.782
METAL_RS07705	423	98.3508	10.2819		1597	3775.41	86.6318	1399	3307.33	102.562	1368	3234.04	105.859
METAL_RS07710	375	69.4986	10.2277		947	2525.33	57.9471	936	2496	77.4022	838	2234.67	73.1465
METAL_RS07715	432	99.0626	14.9607		1540	3564.81	81.7994	1508	3490.74	108.25	1414	3273.15	107.139
METAL_RS07720	267	79.1589	14.438		728	2726.59	62.5652	765	2865.17	88.8503	702	2629.21	86.0611
METAL_RS07725	618	316.053	43.0614		7173	11606.8	266.333	6804	11009.7	341.417	6427	10399.7	340.409
METAL_RS07730	654	172.487	25.342		4211	6438.84	147.748	4184	6397.55	198.391	3423	5233.94	171.321
METAL_RS07735	1128	393.488	43.0767		16945	15022.2	344.703	15506	13746.5	426.284	14111	12509.8	409.477
METAL_RS07740	459	133.831	16.8696		2349	5117.65	117.431	2237	4873.64	151.134	1864	4061	132.927
METAL_RS07745	1491	267.868	25.1785		15553	10431.3	239.359	13802	9256.87	287.06	12626	8468.14	277.185
METAL_RS07750	2754	98.1268	9.3485		10511	3816.63	87.5776	9359	3398.33	105.384	8533	3098.4	101.419
METAL_RS07755	999	210.875	17.4318		8318	8326.33	191.059	7211	7218.22	223.841	6645	6651.65	217.726
METAL_RS07760	717	55.3069	6.9465		1963	2737.8	62.8223	1248	1740.59	53.9764	1076	1500.7	49.1218
METAL_RS07765	399	25.3912	1.3686		435	1090.23	25.0167	312	781.955	24.2488	328	822.055	26.908
METAL_RS07770	2220	23.7673	4.05627		2125	957.207	21.9644	1498	674.775	20.9251	1927	868.018	28.4125
METAL_RS07780	483	1357.91	68.8727		29817	61732.9	1416.54	21418	44343.7	1375.12	18918	39167.7	1282.06
METAL_RS07785	1578	116.798	4.90142		7698	4878.33	111.94	5939	3763.62	116.712	5869	3719.26	121.741
METAL_RS07790	804	77.5092	3.95579		2569	3195.27	73.3198	2023	2516.17	78.0277	1994	2480.1	81.1802
METAL_RS07795	735	104.264	4.31238		3263	4439.46	101.869	2410	3278.91	101.681	2453	3337.41	109.242
METAL_RS07800	969	57.1039	3.16748		2302	2375.64	54.5123	1755	1811.15	56.1645	1795	1852.43	60.6348
METAL_RS07805	1206	103.077	2.08463		5524	4580.43	105.104	4013	3327.53	103.188	3719	3083.75	100.939
METAL_RS07810	408	25.4949	1.4479		462	1132.35	25.9833	314	769.608	23.8659	332	813.725	26.6354
METAL_RS07815	327	190.092	6.83623		2801	8565.75	196.552	1929	5899.08	182.934	1906	5828.75	190.79
METAL_RS07820	738	101.667	3.66033		3384	4585.37	105.217	2330	3157.18	97.9058	2297	3112.47	101.879
METAL_RS07825	549	67.5963	4.42252		1737	3163.93	72.6006	1168	2127.5	65.975	1077	1961.75	64.2132
METAL_RS07830	1017	31.875	1.49926		1336	1313.67	30.1438	1074	1056.05	32.7486	1017	1000	32.7326
METAL_RS07835	807	145.27	10.4487		5533	6856.26	157.326	3634	4503.1	139.643	3423	4241.64	138.84
METAL_RS07840	354	205.303	9.2036		3112	8790.96	201.72	2463	6957.63	215.76	2146	6062.15	198.43
METAL_RS07845	978	41.2087	0.406413		1737	1776.07	40.7543	1310	1339.47	41.5376	1235	1262.78	41.3342
METAL_RS07850	627	63.9693	2.1587		1694	2701.75	61.9953	1340	2137.16	66.2744	1219	1944.18	63.6381
METAL_RS07855	999	98.8645	2.41167		4193	4197.2	96.3102	3257	3260.26	101.102	3027	3030.03	99.1809
METAL_RS07860	837	153.008	3.02766		5557	6639.19	152.345	4219	5040.62	156.312	3845	4593.79	150.367
METAL_RS07865	1245	1194.28	9.05045		65215	52381.5	1201.96	47547	38190.4	1184.3	45512	36555.8	1196.57
METAL_RS07870	231	2863.94	144.998		27464	118892	2728.13	21208	91809.5	2847.06	21289	92160.2	3016.65
METAL_RS07875	729	158.841	16.2157		5522	7574.76	173.813	3787	5194.79	161.093	3154	4326.47	141.617
METAL_RS07880	951	159.527	17.7146		7448	7831.76	179.71	4671	4911.67	152.313	4258	4477.39	146.557
METAL_RS07885	969	261.776	22.0017		12093	12479.9	286.367	7623	7866.87	243.956	7549	7790.51	255.004
METAL_RS07890	1002	499.62	46.2346		24086	24037.9	551.582	15647	15615.8	484.253	14174	14145.7	463.026
METAL_RS07895	186	370.134	38.1193		3354	18032.3	413.774	2119	11392.5	353.286	1951	10489.2	343.341
METAL_RS07900	441	191.681	11.7972		3864	8761.9	201.053	2781	6306.12	195.556	2404	5451.25	178.434
METAL_RS07905	501	49.8146	3.78941		1110	2215.57	50.8391	737	1471.06	45.6182	811	1618.76	52.9864
METAL_RS07910	1725	25.3204	1.66623		1800	1043.48	23.944	1382	801.159	24.8444	1432	830.145	27.1728
METAL_RS07915	1467	65.6283	0.779941		4252	2898.43	66.5083	3076	2096.8	65.0227	2929	1996.59	65.3537
METAL_RS07920	1389	36.8055	1.95417		2147	1545.72	35.4685	1608	1157.67	35.8998	1657	1192.94	39.0482
METAL_RS07925	648	134.724	24.5426		3122	4817.9	110.553	2800	4320.99	133.996	3160	4876.54	159.622
METAL_RS07930	1401	105.525	1.4123		6534	4663.81	107.017	4708	3360.46	104.209	4509	3218.42	105.347
METAL_RS07935	2052	51.8231	2.11224		4455	2171.05	49.8177	3416	1664.72	51.6237	3387	1650.58	54.028
METAL_RS07940	261	108.881	4.19925		1293	4954.02	113.677	891	3413.79	105.863	854	3272.03	107.102
METAL_RS07945	492	109.982	4.32353		2252	4577.24	105.031	1793	3644.31	113.012	1682	3418.7	111.903
METAL_RS07950	267	43.9031	0.653646		512	1917.6	44.0019	372	1393.26	43.2056	363	1359.55	44.5017
METAL_RS07955	426	70.3948	1.75957		1304	3061.03	70.2394	944	2215.96	68.7181	940	2206.57	72.2269
METAL_RS07960	1704	49.0912	5.03904		4073	2390.26	54.8476	2499	1466.55	45.4784	2444	1434.27	46.9475
METAL_RS07965	1251	514.955	73.5163		32671	26115.9	599.264	18727	14969.6	464.216	18398	14706.6	481.387
METAL_RS07975	1464	38.2536	0.26636		2421	1653.69	37.9461	1813	1238.39	38.403	1718	1173.5	38.4117
METAL_RS07980	762	29.4091	0.883112		988	1296.59	29.7519	698	916.01	28.4059	700	918.635	30.0694
METAL_RS07985	3354	37.3854	1.67394		5346	1593.92	36.5745	3923	1169.65	36.2714	4028	1200.95	39.3104
METAL_RS07990	1203	30.0049	1.58197		1507	1252.7	28.7449	1144	950.956	29.4896	1168	970.906	31.7803
METAL_RS07995	582	79.3501	26.7108		1438	2470.79	56.6955	2042	3508.59	108.803	1290	2216.49	72.5517
METAL_RS08000	984	96.088	19.4474		3607	3665.65	84.1132	3761	3822.15	118.527	2574	2615.85	85.6238
METAL_RS08005	255	58.6288	5.4931		595	2333.33	53.5414	530	2078.43	64.4532	451	1768.63	57.8918
METAL_RS08010	255	46.0731	4.65004		453	1776.47	40.7635	395	1549.02	48.0359	385	1509.8	49.4199
METAL_RS08015	783	21.5226	1.67437		679	867.178	19.8985	541	690.932	21.4262	556	710.089	23.2431
METAL_RS08020	1173	0.336897	0.100947		13	11.0827	0.254307	17	14.4928	0.449428	11	9.37766	0.306956
METAL_RS08025	1758	37.7815	1.60724		2763	1571.67	36.0641	2156	1226.39	38.0311	2108	1199.09	39.2494
METAL_RS08030	540	81.8635	5.7429		1786	3307.41	75.8928	1434	2655.56	82.3501	1441	2668.52	87.3477
METAL_RS08035	1212	32.5443	2.29347		1644	1356.44	31.1252	1224	1009.9	31.3175	1303	1075.08	35.1903
METAL_RS08040	264	86.9594	5.893		1071	4056.82	93.089	736	2787.88	86.4535	656	2484.85	81.3356
METAL_RS08045	327	31.934	4.32623		520	1590.21	36.4896	294	899.083	27.881	314	960.245	31.4313
METAL_RS08050	1284	33.6258	2.36051		2027	1578.66	36.2244	1309	1019.47	31.6143	1296	1009.35	33.0386
METAL_RS08055	1218	32.9817	2.82986		1862	1528.74	35.0789	1169	959.77	29.763	1269	1041.87	34.1032
METAL_RS08060	324	28.0965	5.85278		348	1074.07	24.646	259	799.383	24.7893	345	1064.81	34.8542
METAL_RS08065	618	109.888	0.787438		2939	4755.66	109.125	2189	3542.07	109.841	2090	3381.88	110.698
METAL_RS08070	1182	52.1889	1.65875		2609	2207.28	50.6488	1981	1675.97	51.9728	1948	1648.05	53.9452
METAL_RS08075	1347	52.1859	2.32903		3145	2334.82	53.5755	2150	1596.14	49.4971	2201	1634	53.4852
METAL_RS08085	1599	31.7576	1.27551		2111	1320.2	30.2937	1668	1043.15	32.3487	1594	996.873	32.6303
METAL_RS08090	1173	56.0185	1.07125		2905	2476.56	56.8278	2073	1767.26	54.8037	2022	1723.79	56.424
METAL_RS08095	1206	73.6144	3.00183		3697	3065.51	70.3421	2888	2394.69	74.2606	2809	2329.19	76.2404
METAL_RS08105	2895	98.2758	0.923575		12524	4326.08	99.2676	9160	3164.08	98.1196	8618	2976.86	97.4404
METAL_RS08110	1077	71.1284	2.02896		3372	3130.92	71.8431	2525	2344.48	72.7034	2265	2103.06	68.8388
METAL_RS08125	1749	40.9691	3.0876		2917	1667.81	38.2701	2273	1299.6	40.3012	2369	1354.49	44.336
METAL_RS08130	2412	100.211	2.22726		10437	4327.11	99.2913	7992	3313.43	102.751	7265	3012.02	98.5915
METAL_RS08140	294	48.7515	3.62606		579	1969.39	45.1902	461	1568.03	48.6253	471	1602.04	52.439
METAL_RS08145	822	28.3187	0.391664		1019	1239.66	28.4456	739	899.027	27.8793	719	874.696	28.6311
METAL_RS08150	504	37.0707	3.73374		761	1509.92	34.6471	572	1134.92	35.1945	637	1263.89	41.3704
METAL_RS08155	216	44.1125	2.5169		436	2018.52	46.3176	311	1439.81	44.6494	273	1263.89	41.3704
METAL_RS08160	1047	67.5229	0.538556		3086	2947.47	67.6336	2260	2158.55	66.9377	2175	2077.36	67.9976
METAL_RS08165	872	19.0182	1.15609		672	770.642	17.6834	554	635.321	19.7016	524	600.917	19.6696
METAL_RS08175	978	29.5558	0.798307		1222	1249.49	28.6712	939	960.123	29.7739	903	923.313	30.2225
METAL_RS08190	504	84.436	7.89061		2042	4051.59	92.969	1258	2496.03	77.4032	1277	2533.73	82.9357
METAL_RS08195	1521	67.8889	6.99536		4089	2688.36	61.688	3262	2144.64	66.5064	3507	2305.72	75.4723
METAL_RS08200	1419	21.5932	2.53612		1249	880.197	20.1973	918	646.934	20.0618	1063	749.119	24.5206
METAL_RS08205	351	0.575831	0.388115		3	8.54701	0.196122	11	31.339	0.971839	6	17.094	0.559532
METAL_RS08210	1593	0.167437	0.0328046		14	8.78845	0.201663	7	4.39422	0.136267	8	5.02197	0.164382
METAL_RS08215	813	101.338	4.82314		3679	4525.22	103.837	2511	3088.56	95.7778	2593	3189.42	104.398
METAL_RS08220	321	89.2326	3.68573		1234	3844.24	88.2111	966	3009.35	93.3213	845	2632.4	86.1654
METAL_RS08225	291	22.8273	2.76419		324	1113.4	25.5485	215	738.832	22.9115	178	611.684	20.022
METAL_RS08230	333	31.3824	1.98035		488	1465.47	33.627	329	987.988	30.638	304	912.913	29.882
METAL_RS08235	405	47.7453	1.52084		822	2029.63	46.5725	646	1595.06	49.4637	584	1441.98	47.1997
METAL_RS08240	951	119.269	2.19397		5005	5262.88	120.764	3689	3879.07	120.292	3392	3566.77	116.75
METAL_RS08245	486	61.9571	1.81238		1317	2709.88	62.1817	941	1936.21	60.043	945	1944.44	63.6468
METAL_RS08250	441	37.7395	1.19999		735	1666.67	38.2439	549	1244.9	38.6049	490	1111.11	36.3696
METAL_RS08255	399	26.5097	1.74839		495	1240.6	28.4672	334	837.093	25.9587	306	766.917	25.1032
METAL_RS08260	822	56.1798	2.12461		2007	2441.61	56.0259	1435	1745.74	54.1363	1466	1783.45	58.3772
METAL_RS08265	417	38.3373	0.415846		697	1671.46	38.3539	521	1249.4	38.7445	483	1158.27	37.9133
METAL_RS08270	264	18.5326	1.16482		203	768.939	17.6443	169	640.152	19.8514	146	553.03	18.1021
METAL_RS08275	561	42.2527	3.19033		986	1757.58	40.3299	831	1481.28	45.9353	694	1237.08	40.4928
METAL_RS08280	2082	91.3557	1.48869		8305	3988.95	91.5318	6227	2990.87	92.7485	5711	2743.04	89.7868
METAL_RS08285	405	182.62	8.48322		3276	8088.89	185.61	2260	5580.25	173.046	2341	5780.25	189.203
METAL_RS08290	2169	311.478	10.6194		28645	13206.5	303.042	21542	9931.77	307.989	21430	9880.13	323.403
METAL_RS08295	240	212.52	9.48171		2136	8900	204.222	1629	6787.5	210.484	1634	6808.33	222.855
METAL_RS08300	1176	367.046	17.7441		17766	15107.1	346.653	14241	12109.7	375.528	13615	11577.4	378.958
METAL_RS08305	1146	35.6605	2.03902		1670	1457.24	33.4383	1334	1164.05	36.0977	1311	1143.98	37.4455
METAL_RS08310	2547	30.9237	3.39008		3136	1231.25	28.2527	2446	960.346	29.7808	2703	1061.25	34.7375
METAL_RS08315	711	34.2143	4.06551		924	1299.58	29.8205	802	1127.99	34.9795	822	1156.12	37.8428
METAL_RS08320	1491	227.969	8.63791		15237	10219.3	234.496	11118	7456.74	231.237	9938	6665.33	218.174
METAL_RS08325	291	83.4026	5.04966		984	3381.44	77.5917	806	2769.76	85.8916	771	2649.48	86.7246
METAL_RS08330	2736	98.0415	4.57051		12209	4462.35	102.395	8230	3008.04	93.2809	8229	3007.68	98.4492
METAL_RS08335	690	72.0314	1.92684		2229	3230.43	74.1266	1565	2268.12	70.3354	1510	2188.41	71.6323
METAL_RS08340	357	24.2461	2.18861		357	1000	22.9463	265	742.297	23.019	292	817.927	26.7729
METAL_RS08345	600	50.4971	2.92834		1260	2100	48.1873	958	1596.67	49.5134	986	1643.33	53.7906
METAL_RS08350	348	173.83	10.0129		2622	7534.48	172.889	2068	5942.53	184.281	1747	5020.11	164.322
METAL_RS08355	873	50.3255	1.58932		1846	2114.55	48.5211	1434	1642.61	50.9382	1374	1573.88	51.5173
METAL_RS08360	333	217.221	2.43824		3165	9504.5	218.093	2303	6915.92	214.466	2229	6693.69	219.102
METAL_RS08365	483	82.9476	5.79625		1658	3432.71	78.7681	1395	2888.2	89.5645	1188	2459.63	80.5101
METAL_RS08370	2640	25.7386	2.54971		2776	1051.52	24.1284	2078	787.121	24.409	2313	876.136	28.6783
METAL_RS08375	2142	71.154	2.32658		6885	3214.29	73.756	4785	2233.89	69.2742	4609	2151.73	70.4317
METAL_RS08380	270	26.0072	1.90195		303	1122.22	25.7509	244	903.704	28.0243	200	740.741	24.2464
METAL_RS08385	507	39.9859	1.5969		850	1676.53	38.4702	681	1343.2	41.6532	617	1216.96	39.8344
METAL_RS08390	363	70.3946	7.11987		985	2713.5	62.2648	884	2435.26	75.5187	814	2242.42	73.4005
METAL_RS08405	411	196.785	30.6207		3120	7591.24	174.191	3070	7469.59	231.636	2317	5637.47	184.529
METAL_RS08410	1323	222.372	29.3789		11155	8431.59	193.474	10760	8133.03	252.209	8950	6764.93	221.434
METAL_RS08415	393	172.049	28.858		2535	6450.38	148.012	2586	6580.15	204.054	1970	5012.72	164.08
METAL_RS08420	306	106.786	15.429		1208	3947.71	90.5855	1197	3911.76	121.306	1014	3313.73	108.467
METAL_RS08425	429	102.303	8.17592		1737	4048.95	92.9085	1469	3424.24	106.187	1413	3293.71	107.812
METAL_RS08430	231	93.0311	4.69512		887	3839.83	88.1099	726	3142.86	97.4616	660	2857.14	93.5218
METAL_RS08435	492	79.3942	2.48908		1660	3373.98	77.4205	1304	2650.41	82.1904	1181	2400.41	78.5716
METAL_RS08440	1005	104.366	5.17841		4310	4288.56	98.4066	3465	3447.76	106.917	3309	3292.54	107.773
METAL_RS08445	366	88.9324	5.70743		1325	3620.22	83.0707	1115	3046.45	94.4719	998	2726.78	89.2546
METAL_RS08450	381	57.8773	3.85565		909	2385.83	54.7459	764	2005.25	62.1838	660	1732.28	56.7022
METAL_RS08455	756	42.2763	2.18462		1314	1738.1	39.8829	1043	1379.63	42.783	1020	1349.21	44.1631
METAL_RS08460	270	16.7241	1.54794		179	662.963	15.2126	145	537.037	16.6538	151	559.259	18.306
METAL_RS08465	774	40.6946	3.3268		1484	1917.31	43.9953	1017	1313.95	40.7464	883	1140.83	37.3423
METAL_RS08470	1134	41.9841	4.1471		1999	1762.79	40.4495	1707	1505.29	46.6798	1345	1186.07	38.8231
METAL_RS08475	2097	64.6518	4.55652		6113	2915.12	66.8912	4575	2181.69	67.6552	3806	1814.97	59.4089
METAL_RS08480	1407	175.615	25.4245		11792	8380.95	192.312	8538	6068.23	188.179	6291	4471.22	146.355
METAL_RS08485	834	222.623	30.3744		8856	10618.7	243.66	6358	7623.5	236.409	4785	5737.41	187.801
METAL_RS08490	735	59.5306	7.66267		2024	2753.74	63.1882	1533	2085.71	64.679	1139	1549.66	50.7245
METAL_RS08495	387	149.341	20.015		2809	7258.4	166.553	1923	4968.99	154.091	1506	3891.47	127.378
METAL_RS08500	438	230.987	11.5543		4637	10586.8	242.927	3251	7422.37	230.172	2942	6716.89	219.862
METAL_RS08505	390	186.31	8.74679		2997	7684.62	176.334	2423	6212.82	192.663	2263	5802.56	189.933
METAL_RS08510	363	257.53	29.9081		3557	9798.9	224.849	3319	9143.25	283.537	2930	8071.63	264.206
METAL_RS08515	2139	183.939	16.4824		15846	7408.13	169.989	13942	6518	202.126	11743	5489.95	179.7
METAL_RS08520	510	153.392	13.9576		3157	6190.2	142.042	2779	5449.02	168.977	2324	4556.86	149.158
METAL_RS08525	366	207.363	20.7156		3180	8688.52	199.37	2725	7445.36	230.884	2145	5860.66	191.835
METAL_RS08530	639	283.941	35.6877		7333	11475.7	263.326	6700	10485.1	325.149	5141	8045.38	263.347
METAL_RS08535	1068	216.938	21.369		9288	8696.63	199.556	8293	7764.98	240.796	6867	6429.78	210.464
METAL_RS08540	489	257.766	22.5191		5372	10985.7	252.081	4456	9112.47	282.582	3565	7290.39	238.634
METAL_RS08550	879	235.647	22.4733		8535	9709.9	222.806	7415	8435.72	261.596	5976	6798.63	222.537
METAL_RS08555	588	132.698	12.7327		3167	5386.05	123.59	2792	4748.3	147.247	2286	3887.76	127.256
METAL_RS08560	1473	82.4092	2.78252		5086	3452.82	79.2294	3971	2695.86	83.5999	3798	2578.41	84.3982
METAL_RS08565	318	136.991	26.3889		2262	7113.21	163.222	1408	4427.67	137.304	1073	3374.21	110.447
METAL_RS08570	1779	97.7653	16.9227		8972	5043.28	115.725	5476	3078.13	95.4545	4463	2508.71	82.1168
METAL_RS08575	1008	117.753	19.7845		5863	5816.47	133.467	4039	4006.94	124.257	2942	2918.65	95.5351
METAL_RS08580	735	121.373	16.6889		4250	5782.31	132.683	3063	4167.35	129.232	2295	3122.45	102.206
METAL_RS08585	1359	93.6394	10.6286		6216	4573.95	104.955	4036	2969.83	92.0959	3482	2562.18	83.8668
METAL_RS08590	438	66.0854	9.19058		1417	3235.16	74.235	959	2189.5	67.8974	751	1714.61	56.1238
METAL_RS08600	699	152.339	19.8813		5081	7268.96	166.796	3619	5177.4	160.554	2769	3961.37	129.666
METAL_RS08605	312	233.333	14.7065		3194	10237.2	234.906	2487	7971.15	247.189	2077	6657.05	217.903
METAL_RS08610	495	331.363	17.5034		7260	14666.7	336.546	5518	11147.5	345.689	4716	9527.27	311.853
METAL_RS08615	756	180.304	14.9435		5695	7533.07	172.856	4815	6369.05	197.507	3939	5210.32	170.547
METAL_RS08620	888	446.031	66.5467		19950	22466.2	515.517	12591	14179.1	439.7	10387	11697.1	382.876
METAL_RS08625	1857	90.1711	3.02769		7036	3788.91	86.9415	5427	2922.46	90.6268	5273	2839.53	92.9452
METAL_RS08630	3531	46.5231	0.722615		7082	2005.66	46.0226	5260	1489.66	46.1952	5108	1446.62	47.3515
METAL_RS08635	1197	80.2066	8.79132		4697	3923.98	90.0408	2822	2357.56	73.1091	2833	2366.75	77.47
METAL_RS08640	408	244.539	57.5302		5278	12936.3	296.84	3340	8186.27	253.86	2280	5588.24	182.918
METAL_RS08645	417	94.4128	20.9839		2066	4954.44	113.686	1311	3143.88	97.4934	918	2201.44	72.0589
METAL_RS08650	672	151.063	35.4548		5395	8028.27	184.219	3365	5007.44	155.283	2334	3473.21	113.687
METAL_RS08655	1296	651.636	139.711		43467	33539.4	769.605	28751	22184.4	687.95	19692	15194.4	497.354
METAL_RS08660	741	295.894	60.8953		11016	14866.4	341.129	7644	10315.8	319.898	5131	6924.43	226.655
METAL_RS08665	789	657.795	140.396		27055	34290.2	786.835	17257	21872	678.261	12252	15528.5	508.289
METAL_RS08670	675	185.61	42.6316		6523	9663.7	221.746	4277	6336.3	196.492	2858	4234.07	138.592
METAL_RS08675	1107	202.959	40.3381		11474	10365	237.837	7577	6844.63	212.255	5370	4850.95	158.784
METAL_RS08680	1053	155.219	30.968		8193	7780.63	178.537	5672	5386.51	167.039	3863	3668.57	120.082
METAL_RS08685	1656	202.811	29.2343		16056	9695.65	222.479	11574	6989.13	216.736	8561	5169.69	169.217
METAL_RS08690	927	128.183	22.6724		5730	6181.23	141.836	4206	4537.22	140.701	2889	3116.5	102.011
METAL_RS08695	1269	98.0956	10.6602		5749	4530.34	103.955	4278	3371.16	104.541	3326	2620.96	85.791
METAL_RS08700	858	219.39	22.5247		9006	10496.5	240.856	6125	7138.69	221.375	5136	5986.01	195.938
METAL_RS08705	972	157.779	16.9716		7028	7230.45	165.912	5302	5454.73	169.154	4106	4224.28	138.272
METAL_RS08710	747	37.9455	2.5361		1301	1741.63	39.9641	934	1250.33	38.7735	801	1072.29	35.0989
METAL_RS08715	1113	30.9496	1.25595		1483	1332.43	30.5745	1074	964.96	29.9239	1100	988.32	32.3503
METAL_RS08720	843	74.7067	4.0081		2904	3444.84	79.0464	1934	2294.19	71.1439	1904	2258.6	73.9299
METAL_RS08725	504	57.7277	5.57296		1267	2513.89	57.6845	848	1682.54	52.1764	975	1934.52	63.3221
METAL_RS08730	960	87.4639	1.16552		3693	3846.88	88.2716	2724	2837.5	87.9923	2526	2631.25	86.1278
METAL_RS08735	636	806.85	24.4843		22755	35778.3	820.98	15968	25106.9	778.578	15952	25081.8	820.992
METAL_RS08740	1623	291.316	4.24969		20893	12873.1	295.39	15264	9404.81	291.648	14226	8765.25	286.91
METAL_RS08745	348	87.5261	2.73085		1329	3818.97	87.6312	951	2732.76	84.7442	959	2755.75	90.2029
METAL_RS08750	909	111.239	6.81926		4520	4972.5	114.1	3405	3745.87	116.161	2873	3160.62	103.455
METAL_RS08755	354	72.5161	3.83851		1187	3353.11	76.9415	805	2274.01	70.5182	758	2141.24	70.0885
METAL_RS08760	1608	118.476	3.41371		8064	5014.93	115.074	6321	3930.97	121.901	5819	3618.78	118.452
METAL_RS08765	237	172.649	10.7845		1760	7426.16	170.403	1247	5261.6	163.165	1335	5632.91	184.38
METAL_RS08770	957	3.72308	0.144771		158	165.099	3.78842	118	123.302	3.82366	104	108.673	3.55715
METAL_RS08775	1524	555.769	17.4723		36146	23717.8	544.237	28301	18570.2	575.872	25477	16717.2	547.198
METAL_RS08780	1623	797.003	31.6435		53788	33141.1	760.466	42651	26279.1	814.928	40441	24917.4	815.613
METAL_RS08785	546	365.308	15.4101		8642	15827.8	363.191	6720	12307.7	381.668	5856	10725.3	351.067
METAL_RS08790	873	395.714	3.84476		14927	17098.5	392.348	11258	12895.8	399.904	10532	12064.1	394.891
METAL_RS08795	282	160.857	12.1615		2149	7620.57	174.864	1407	4989.36	154.723	1318	4673.76	152.984
METAL_RS08800	702	44.5028	2.51162		1412	2011.4	46.1541	942	1341.88	41.6124	981	1397.44	45.7418
METAL_RS08805	597	43.5986	2.79401		1196	2003.35	45.9695	853	1428.81	44.3081	739	1237.86	40.5183
METAL_RS08810	2022	83.3648	3.89724		7741	3828.39	87.8474	5312	2627.1	81.4677	4990	2467.85	80.7794
METAL_RS08815	657	66.0785	1.32329		1935	2945.21	67.5816	1379	2098.93	65.089	1316	2003.04	65.5649
METAL_RS08820	1008	67.7226	2.11646		3082	3057.54	70.1593	2167	2149.8	66.6664	2043	2026.79	66.342
METAL_RS08825	855	276.306	9.24635		10577	12370.8	283.863	7694	8998.83	279.058	6948	8126.32	265.996
METAL_RS08830	426	24.836	3.02718		460	1079.81	24.7777	300	704.225	21.8384	363	852.113	27.8919
METAL_RS08835	2313	75.834	0.739414		7599	3285.34	75.3865	5626	2432.34	75.4281	5419	2342.84	76.6875
METAL_RS08840	699	91.4192	7.30923		3040	4349.07	99.7951	1946	2783.98	86.3325	1882	2692.42	88.1299
METAL_RS08845	522	120.997	3.35318		2775	5316.09	121.985	2083	3990.42	123.745	1870	3582.38	117.261
METAL_RS08850	1206	66.473	6.32706		3871	3209.78	73.6527	2400	1990.05	61.7124	2360	1956.88	64.0539
METAL_RS08855	1953	58.0486	3.58664		5288	2707.63	62.1301	3489	1786.48	55.3997	3378	1729.65	56.6159
METAL_RS08860	1368	42.2022	2.17073		2648	1935.67	44.4166	1768	1292.4	40.0779	1760	1286.55	42.1122
METAL_RS08865	786	250.4	12.0718		8791	11184.5	256.643	5994	7625.95	236.485	6197	7884.22	258.071
METAL_RS08870	420	27.0097	0.705943		486	1157.14	26.5522	361	859.524	26.6543	357	850	27.8227
METAL_RS08875	591	22.5416	1.41475		622	1052.45	24.1499	419	708.968	21.9854	388	656.514	21.4894
METAL_RS08880	2406	39.1867	1.43123		4254	1768.08	40.5709	2926	1216.13	37.7127	2887	1199.92	39.2764
METAL_RS08890	540	57.0537	1.34612		1355	2509.26	57.5783	1011	1872.22	58.0586	916	1696.3	55.5243
METAL_RS08895	483	89.1351	3.49503		1928	3991.72	91.5952	1326	2745.34	85.1344	1338	2770.19	90.6755
METAL_RS08900	4245	38.4266	0.946099		7063	1663.84	38.179	5151	1213.43	37.629	5119	1205.89	39.4719
METAL_RS08905	1326	63.8493	2.7338		3859	2910.26	66.7797	2711	2044.49	63.4008	2486	1874.81	61.3675
METAL_RS08910	486	89.5755	2.33859		1901	3911.52	89.755	1439	2960.91	91.8192	1294	2662.55	87.1523
METAL_RS08915	642	23.9093	0.791105		650	1012.46	23.2323	491	764.798	23.7168	486	757.009	24.7789
METAL_RS08925	558	76.9563	6.56563		1732	3103.94	71.224	1359	2435.48	75.5256	1434	2569.89	84.1194
METAL_RS08935	3204	9.99875	0.0531002		1404	438.202	10.0551	1028	320.849	9.94969	978	305.243	9.99142
METAL_RS08940	1815	183.793	15.4435		15907	8764.19	201.106	10467	5766.94	178.836	9506	5237.47	171.436
METAL_RS08945	252	37.7265	5.12941		455	1805.56	41.4308	259	1027.78	31.8719	307	1218.25	39.8767
METAL_RS08950	507	47.2357	7.44383		1231	2428.01	55.7138	723	1426.04	44.2221	647	1276.13	41.7712
METAL_RS08955	3675	117.28	18.5681		22217	6045.44	138.721	12628	3436.19	106.558	11964	3255.51	106.561
METAL_RS08960	189	299.338	40.0224		2801	14820.1	340.067	1585	8386.24	260.062	1720	9100.53	297.884
METAL_RS08965	426	1925.58	94.6016		35572	83502.3	1916.07	25223	59208.9	1836.1	26349	61852.1	2024.58
METAL_RS08970	378	894.58	21.0606		14779	39097.9	897.152	11144	29481.5	914.236	10074	26650.8	872.351
METAL_RS08975	402	62.9923	4.01587		1182	2940.3	67.469	774	1925.37	59.7068	759	1888.06	61.8012
METAL_RS08985	3510	75.5374	3.63151		12172	3467.81	79.5734	8433	2402.56	74.5047	7778	2215.95	72.534
METAL_RS08990	738	98.1974	3.93979		3276	4439.02	101.859	2349	3182.93	98.7042	2120	2872.63	94.0287
METAL_RS08995	1905	56.6945	1.85947		4884	2563.78	58.8293	3405	1787.4	55.4282	3249	1705.51	55.8259
METAL_RS09000	1134	444.56	2.28418		21872	19287.5	442.577	16238	14319.2	444.046	15488	13657.8	447.057
METAL_RS09005	1488	92.1042	4.78145		6153	4135.08	94.8849	4551	3058.47	94.8446	3936	2645.16	86.5831
METAL_RS09010	1176	319.321	5.01341		16592	14108.8	323.746	11903	10121.6	313.876	11509	9786.56	320.34
METAL_RS09015	888	79.7289	2.57488		3139	3534.91	81.1132	2198	2475.23	76.758	2206	2484.23	81.3155
METAL_RS09020	1104	66.8676	1.55834		3300	2989.13	68.5895	2366	2143.12	66.4591	2211	2002.72	65.5542
METAL_RS09025	771	38.8973	1.47327		1272	1649.81	37.857	1009	1308.69	40.5831	901	1168.61	38.2518
METAL_RS09030	735	39.172	0.484805		1257	1710.2	39.2429	939	1277.55	39.6175	868	1180.95	38.6557
METAL_RS09035	756	87.6962	2.26546		2811	3718.25	85.3202	2190	2896.83	89.832	2031	2686.51	87.9365
METAL_RS09040	921	98.0165	3.06712		4076	4425.62	101.552	2864	3109.66	96.4322	2703	2934.85	96.0655
METAL_RS09045	2070	233.467	11.6322		21738	10501.4	240.97	15978	7718.84	239.365	13917	6723.19	220.068
METAL_RS09050	552	72.4471	1.29541		1721	3117.75	71.541	1316	2384.06	73.9308	1212	2195.65	71.8695
METAL_RS09055	744	41.2219	1.18581		1375	1848.12	42.4075	989	1329.3	41.2223	910	1223.12	40.0359
METAL_RS09060	495	312.142	7.23742		6824	13785.9	316.335	5049	10200	316.307	4594	9280.81	303.785
METAL_RS09065	1527	122.648	3.04851		8377	5485.92	125.882	6019	3941.72	122.235	5590	3660.77	119.827
METAL_RS09070	525	309.462	15.6671		7494	14274.3	327.542	5095	9704.76	300.95	4810	9161.9	299.893
METAL_RS09075	471	33.1144	1.63379		673	1428.87	32.7874	481	1021.23	31.6689	502	1065.82	34.887
METAL_RS09085	1422	125.154	2.66569		7751	5450.77	125.075	5863	4123.07	127.858	5323	3743.32	122.529
METAL_RS09090	1170	54.0572	0.727598		2718	2323.08	53.3061	2066	1765.81	54.7587	1934	1652.99	54.1068
METAL_RS09095	1023	99.3612	1.7582		4358	4260.02	97.7518	3269	3195.5	99.0942	3164	3092.86	101.238
METAL_RS09100	2349	75.2372	4.31219		7473	3181.35	73.0003	5492	2338.02	72.5031	5756	2450.4	80.2082
METAL_RS09105	630	67.2227	1.95129		1880	2984.13	68.4747	1320	2095.24	64.9744	1313	2084.13	68.219
METAL_RS09110	1308	72.243	1.34557		4125	3153.67	72.3651	2988	2284.4	70.8405	2938	2246.18	73.5233
METAL_RS09115	1041	40.389	4.26177		1721	1653.22	37.9353	1273	1222.86	37.9216	1441	1384.25	45.31
METAL_RS09120	2184	55.0105	6.2061		4784	2190.48	50.2634	3714	1700.55	52.7349	4139	1895.15	62.0331
METAL_RS09125	1752	61.1811	1.95201		4690	2676.94	61.4259	3340	1906.39	59.1182	3372	1924.66	62.9991
METAL_RS09130	633	62.8896	2.61081		1742	2751.97	63.1477	1228	1939.97	60.1594	1264	1996.84	65.3619
METAL_RS09135	1743	54.1554	2.27591		3916	2246.7	51.5535	3135	1798.62	55.7762	2936	1684.45	55.1366
METAL_RS09145	774	32.0816	1.54276		1134	1465.12	33.619	801	1034.88	32.0923	722	932.817	30.5335
METAL_RS09150	1017	40.5435	2.13475		1867	1835.79	42.1247	1250	1229.11	38.1152	1286	1264.5	41.3905
METAL_RS09155	834	15.7204	2.36086		522	625.899	14.3621	386	462.83	14.3526	470	563.549	18.4465
METAL_RS09160	792	13.0419	1.81048		438	553.03	12.69	292	368.687	11.4332	363	458.333	15.0025
METAL_RS09165	957	2.79477	0.604262		111	115.987	2.66148	70	73.1452	2.26827	101	105.538	3.45454
METAL_RS09170	450	115.966	13.5532		1985	4411.11	101.219	1724	3831.11	118.805	1758	3906.67	127.876
METAL_RS09175	1218	54.2393	2.51793		2852	2341.54	53.7298	2043	1677.34	52.0152	2120	1740.56	56.9731
METAL_RS09180	429	421.989	26.6975		8445	19685.3	451.705	5534	12899.8	400.028	5429	12655	414.232
METAL_RS09185	1740	56.025	2.04212		4266	2451.72	56.258	3023	1737.36	53.8763	3080	1770.11	57.9405
METAL_RS09190	1623	47.8273	2.24778		3254	2004.93	46.0057	2467	1520.02	47.1367	2496	1537.89	50.3393
METAL_RS09195	1272	37.8145	2.09441		1997	1569.97	36.025	1530	1202.83	37.3004	1559	1225.63	40.1181
METAL_RS09200	948	65.5331	2.19432		2809	2963.08	67.9918	1982	2090.72	64.8342	1847	1948.31	63.7734
METAL_RS09205	525	83.5075	1.21977		1929	3674.29	84.3113	1390	2647.62	82.104	1349	2569.52	84.1073
METAL_RS09210	2094	102.226	5.50317		9239	4412.13	101.242	6569	3137.06	97.2818	6919	3304.2	108.155
METAL_RS09215	657	73.1009	4.93149		1998	3041.1	69.7819	1499	2281.58	70.753	1581	2406.39	78.7676
METAL_RS09220	915	42.7319	2.01757		1631	1782.51	40.9021	1251	1367.21	42.398	1255	1371.58	44.8956
METAL_RS09225	534	44.8658	2.52204		1106	2071.16	47.5255	732	1370.79	42.5088	727	1361.42	44.563
METAL_RS09230	831	140.969	21.9832		4539	5462.09	125.335	3523	4239.47	131.468	4217	5074.61	166.105
METAL_RS09235	1683	84.8989	3.51525		5933	3525.25	80.8916	4686	2784.31	86.343	4497	2672.01	87.4621
METAL_RS09240	1905	44.7594	2.27541		3894	2044.09	46.9044	2603	1366.4	42.3729	2619	1374.8	45.0009
METAL_RS09245	516	76.7421	7.46821		1532	2968.99	68.1274	1343	2602.71	80.7114	1283	2486.43	81.3875
METAL_RS09250	1221	386.395	10.3252		20054	16424.2	376.876	15646	12814.1	397.371	14359	11760	384.937
METAL_RS09255	903	238.232	1.59034		9314	10314.5	236.68	6935	7679.96	238.159	6617	7327.8	239.858
METAL_RS09260	4236	60.9474	1.07149		11454	2703.97	62.0461	8183	1931.78	59.9053	7880	1860.25	60.8907
METAL_RS09265	393	55.5495	2.96577		976	2483.46	56.9863	729	1854.96	57.5233	626	1592.88	52.139
METAL_RS09270	594	49.4458	1.99565		1335	2247.47	51.5713	912	1535.35	47.6121	892	1501.68	49.1541
METAL_RS09275	921	115.079	1.42463		4682	5083.6	116.65	3407	3699.24	114.715	3204	3478.83	113.871
METAL_RS09280	2091	56.3808	3.60195		5501	2630.8	60.3671	3598	1720.71	53.36	3540	1692.97	55.4154
METAL_RS09285	1020	70.6611	1.87082		3237	3173.53	72.8208	2290	2245.1	69.6216	2167	2124.51	69.5408
METAL_RS09290	987	101.754	1.34497		4346	4403.24	101.038	3212	3254.31	100.918	3115	3156.03	103.305
METAL_RS09295	1128	93.0145	4.17573		4693	4160.46	95.4673	3208	2843.97	88.193	3287	2914.01	95.3831
METAL_RS09300	1011	105.28	1.10862		4651	4600.4	105.562	3463	3425.32	106.221	3214	3179.03	104.058
METAL_RS09305	864	84.7182	3.12769		3319	3841.44	88.1468	2340	2708.33	83.9868	2165	2505.79	82.021
METAL_RS09310	1239	65.311	1.5938		3532	2850.69	65.4127	2671	2155.77	66.8515	2410	1945.12	63.6688
METAL_RS09315	1146	65.7157	0.618106		3315	2892.67	66.3761	2425	2116.06	65.62	2281	1990.4	65.1511
METAL_RS09320	960	63.4177	3.56503		2825	2942.71	67.5243	1892	1970.83	61.1165	1807	1882.29	61.6124
METAL_RS09325	966	78.0192	1.9519		3378	3496.89	80.2408	2406	2490.68	77.2373	2260	2339.54	76.5795
METAL_RS09330	678	54.2025	1.20466		1625	2396.76	54.9967	1198	1766.96	54.7944	1094	1613.57	52.8164
METAL_RS09335	1446	76.8073	0.822201		4797	3317.43	76.1227	3624	2506.22	77.7193	3383	2339.56	76.5799
METAL_RS09340	1050	132.522	5.79364		6198	5902.86	135.449	4614	4394.29	136.269	4037	3844.76	125.849
METAL_RS09345	1278	94.6639	0.864906		5221	4085.29	93.7423	3934	3078.25	95.458	3701	2895.93	94.7915
METAL_RS09350	1179	114.781	3.31729		5897	5001.7	114.771	4238	3594.57	111.469	4254	3608.14	118.104
METAL_RS09355	1989	101.239	2.92125		9036	4542.99	104.245	6312	3173.45	98.4104	6141	3087.48	101.061
METAL_RS09360	627	113.879	6.63362		3240	5167.46	118.574	2361	3765.55	116.772	2036	3247.21	106.29
METAL_RS09365	789	124.843	0.894356		4285	5430.93	124.62	3157	4001.27	124.081	3033	3844.11	125.828
METAL_RS09370	1116	44.4624	4.97665		2426	2173.84	49.8815	1443	1293.01	40.0969	1480	1326.16	43.4089
METAL_RS09375	357	184.139	10.0915		2829	7924.37	181.835	2247	6294.12	195.184	1913	5358.54	175.399
METAL_RS09380	1851	130.364	5.29044		10934	5907.08	135.546	7794	4210.7	130.576	7067	3817.94	124.971
METAL_RS09385	933	97.6575	2.81342		3863	4140.41	95.0071	3027	3244.37	100.61	2775	2974.28	97.3559
METAL_RS09390	432	206.979	9.67944		3883	8988.43	206.251	3023	6997.69	217.002	2609	6039.35	197.684
METAL_RS09395	1113	212.168	15.2422		10568	9495.06	217.877	8030	7214.73	223.733	6627	5954.18	194.896
METAL_RS09400	762	148.418	9.76042		4996	6556.43	150.446	3858	5062.99	157.006	3208	4209.97	137.804
METAL_RS09405	1293	109.084	8.03811		6593	5098.99	117.003	4558	3525.14	109.316	3987	3083.53	100.932
METAL_RS09410	666	125.692	6.80966		3745	5623.12	129.03	2796	4198.2	130.188	2398	3600.6	117.857
METAL_RS09415	1188	63.1485	0.605947		3297	2775.25	63.6818	2424	2040.4	63.274	2268	1909.09	62.4896
METAL_RS09420	1395	128.992	9.39719		8457	6062.37	139.109	5728	4106.09	127.332	5137	3682.44	120.536
METAL_RS09430	531	209.06	16.5626		5280	9943.5	228.167	3404	6410.55	198.794	3248	6116.76	200.218
METAL_RS09435	867	70.7784	13.036		3240	3737.02	85.7509	1732	1997.69	61.9495	1712	1974.63	64.6347
METAL_RS09440	1227	43.9738	34.4107		4472	3644.66	83.6316	871	709.861	22.0132	985	802.771	26.2768
METAL_RS09445	1461	31.0831	20.987		3513	2404.52	55.1748	790	540.726	16.7682	951	650.924	21.3065
METAL_RS09450	1653	35.5338	26.0445		4711	2849.97	65.3963	934	565.033	17.522	1196	723.533	23.6831
METAL_RS09455	564	30.6772	1.73579		758	1343.97	30.8392	525	930.851	28.8662	557	987.589	32.3264
METAL_RS09465	612	69.967	0.704658		1885	3080.07	70.6762	1367	2233.66	69.2669	1308	2137.25	69.958
METAL_RS09475	471	44.2526	3.78435		984	2089.17	47.9388	675	1433.12	44.4418	581	1233.55	40.3772
METAL_RS09480	714	48.8559	3.64047		1526	2137.25	49.0421	1039	1455.18	45.1259	1143	1600.84	52.3997
METAL_RS09485	876	44.3611	1.55355		1638	1869.86	42.9065	1248	1424.66	44.1793	1231	1405.25	45.9976
METAL_RS09490	2217	2348.45	1015.94		339824	153281	3517.23	132341	59693.7	1851.13	113583	51232.7	1676.98
METAL_RS09495	714	1190.16	122.877		41184	57680.7	1323.56	26831	37578.4	1165.33	23593	33043.4	1081.6
METAL_RS09500	414	3310.23	58.4315		60545	146244	3355.76	43313	104621	3244.34	42125	101751	3330.59
METAL_RS09505	1905	22.871	3.57133		1829	960.105	22.0309	1216	638.32	19.7946	1559	818.373	26.7875
METAL_RS09510	2562	22.0658	3.00944		2261	882.514	20.2504	1686	658.08	20.4074	1999	780.25	25.5396
METAL_RS09515	1464	45.9686	1.08629		2970	2028.69	46.5509	2111	1441.94	44.7153	2086	1424.86	46.6395
METAL_RS09520	3300	49.2293	1.34795		7258	2199.39	50.468	5086	1541.21	47.7938	4983	1510	49.4263
METAL_RS09525	1563	34.4092	0.986434		2331	1491.36	34.2213	1690	1081.25	33.5302	1694	1083.81	35.4761
METAL_RS09530	1593	30.8636	2.35306		2147	1347.77	30.9264	1463	918.393	28.4798	1615	1013.81	33.1847
METAL_RS09535	1554	31.8489	0.469949		2147	1381.6	31.7025	1577	1014.8	31.4695	1537	989.06	32.3746
METAL_RS09540	249	28.4495	0.493335		306	1228.92	28.1991	233	935.743	29.0179	214	859.438	28.1317
METAL_RS09545	591	150.44	2.43131		3869	6546.53	150.219	2823	4776.65	148.126	2762	4673.43	152.974
METAL_RS09550	958	0.276215	0.10237		15	15.6576	0.359285	5	5.21921	0.16185	9	9.39457	0.307509
METAL_RS09555	1674	126.701	8.66384		9707	5798.69	133.058	7029	4198.92	130.211	5975	3569.3	116.832
METAL_RS09560	393	112.505	0.809971		1927	4903.31	112.513	1436	3653.94	113.311	1341	3412.21	111.691
METAL_RS09565	231	95.4811	9.87394		848	3671	84.2358	741	3207.79	99.4752	725	3138.53	102.732
METAL_RS09570	1254	292.166	9.39887		16543	13192.2	302.712	11691	9322.97	289.11	10906	8696.97	284.675
METAL_RS09575	1347	83.0061	1.53191		4878	3621.38	83.0973	3670	2724.57	84.4904	3351	2487.75	81.4306
METAL_RS09580	858	135.058	5.95562		5257	6127.04	140.593	3758	4379.95	135.825	3375	3933.57	128.756
METAL_RS09585	978	206.116	4.3393		8858	9057.26	207.831	6602	6750.51	209.337	6011	6146.22	201.182
METAL_RS09590	975	148.922	9.88392		6810	6984.62	160.271	4471	4585.64	142.203	4298	4408.21	144.292
METAL_RS09595	1167	285.555	23.7156		15884	13611	312.322	10431	8938.3	277.181	9525	8161.95	267.162
METAL_RS09600	1227	17.7947	1.66389		871	709.861	16.2887	693	564.792	17.5145	734	598.207	19.5809
METAL_RS09605	579	7.13555	1.00978		208	359.24	8.24324	117	202.073	6.26637	122	210.708	6.89703
METAL_RS09610	531	12.309	2.49222		259	487.759	11.1923	181	340.866	10.5704	246	463.277	15.1643
METAL_RS09615	705	24.9981	0.977137		790	1120.57	25.7129	543	770.213	23.8847	547	775.887	25.3968
METAL_RS09620	2157	27.1185	1.28024		2460	1140.47	26.1697	1851	858.136	26.6112	1883	872.972	28.5747
METAL_RS09625	951	90.745	11.4628		4297	4518.4	103.681	2659	2796	86.7055	2378	2500.53	81.8488
METAL_RS09630	1200	164.791	14.3263		9483	7902.5	181.333	6059	5049.17	156.577	5736	4780	156.462
METAL_RS09635	888	151.927	12.0685		6418	7227.48	165.844	4169	4694.82	145.589	3916	4409.91	144.348
METAL_RS09645	1011	852.872	41.8359		39115	38689.4	887.78	28179	27872.4	864.337	24910	24639	806.499
METAL_RS09650	1281	80.9356	4.01872		4776	3728.34	85.5516	3265	2548.79	79.0393	3061	2389.54	78.2159
METAL_RS09655	1500	134.892	3.27838		9017	6011.33	137.938	6357	4238	131.423	6201	4134	135.317
METAL_RS09660	930	57.3469	2.42773		2247	2416.13	55.4413	1695	1822.58	56.5191	1707	1835.48	60.0802
METAL_RS09665	765	36.8309	3.64523		1140	1490.2	34.1945	871	1138.56	35.3074	958	1252.29	40.9907
METAL_RS09670	228	118.73	5.96577		1145	5021.93	115.235	848	3719.3	115.337	875	3837.72	125.619
METAL_RS09675	1782	160.906	4.32795		12112	6796.86	155.963	9352	5248.04	162.744	8929	5010.66	164.012
METAL_RS09680	1128	128.001	0.523202		6318	5601.06	128.524	4656	4127.66	128.001	4393	3894.5	127.477
METAL_RS09685	330	188.4	11.2834		2872	8703.03	199.702	1885	5712.12	177.136	1899	5754.55	188.361
METAL_RS09690	1194	3099.4	90.5479		156086	130725	2999.66	120211	100679	3122.11	115868	97041.9	3176.44
METAL_RS09695	477	17.3761	2.72372		326	683.438	15.6824	245	513.627	15.9278	299	626.834	20.5179
METAL_RS09700	1185	181.272	13.0691		10115	8535.86	195.867	6775	5717.3	177.296	6178	5213.5	170.652
METAL_RS09705	456	1229.98	39.2428		25274	55425.4	1271.81	17557	38502.2	1193.97	17054	37399.1	1224.17
METAL_RS09710	1908	215.032	10.4693		18851	9879.98	226.709	13038	6833.33	211.905	12036	6308.18	206.483
METAL_RS09715	1122	53.057	3.8564		2798	2493.76	57.2226	1795	1599.82	49.6113	1794	1598.93	52.3372
METAL_RS09720	558	88.6245	6.43248		2301	4123.66	94.6227	1609	2883.51	89.4192	1395	2500	81.8316
METAL_RS09725	267	136.369	5.08803		1644	6157.3	141.287	1129	4228.46	131.127	1115	4176.03	136.692
METAL_RS09730	888	79.0575	1.84586		3126	3520.27	80.7772	2208	2486.49	77.1072	2151	2422.3	79.2882
METAL_RS09735	1251	141.588	7.36024		8002	6396.48	146.776	5372	4294.16	133.164	5535	4424.46	144.824
METAL_RS09740	567	318.807	2.03542		7830	13809.5	316.878	5868	10349.2	320.934	5519	9733.69	318.609
METAL_RS09745	1275	189.604	3.62423		10739	8422.75	193.271	7792	6111.37	189.517	7246	5683.14	186.024
METAL_RS09750	1110	47.8519	2.37051		2432	2190.99	50.2752	1630	1468.47	45.5379	1619	1458.56	47.7425
METAL_RS09755	1554	41.1639	1.46753		2840	1827.54	41.9354	1978	1272.84	39.4715	1998	1285.71	42.0848
METAL_RS09760	354	51.9844	2.61184		756	2135.59	49.004	615	1737.29	53.8742	574	1621.47	53.075
METAL_RS09765	2757	60.8623	2.28824		7524	2729.05	62.6217	5181	1879.22	58.2754	5196	1884.66	61.6898
METAL_RS09785	393	18.067	1.10351		292	743.003	17.0492	227	577.608	17.9119	231	587.786	19.2398
METAL_RS09790	381	135.249	4.02931		2189	5745.41	131.836	1649	4328.08	134.216	1626	4267.72	139.694
METAL_RS09795	1785	218.107	2.52745		17130	9596.64	220.207	12595	7056.02	218.811	11741	6577.59	215.302
METAL_RS09800	786	277.334	4.51467		9563	12166.7	279.18	7113	9049.62	280.633	6536	8315.52	272.189
METAL_RS09805	246	69.0564	3.17691		755	3069.11	70.4247	519	2109.76	65.4246	536	2178.86	71.3199
METAL_RS09810	807	86.6661	2.33408		3126	3873.61	88.885	2192	2716.23	84.2317	2142	2654.28	86.8814
METAL_RS09815	387	39.026	1.89439		695	1795.87	41.2085	475	1227.39	38.062	447	1155.04	37.8075
METAL_RS09820	429	42.4073	3.46746		749	1745.92	40.0624	564	1314.69	40.7691	608	1417.25	46.3903
METAL_RS09825	957	0.74882	0.103614		31	32.3929	0.743298	20	20.8986	0.648077	25	26.1233	0.855085
METAL_RS09830	252	17.2015	2.68865		158	626.984	14.387	142	563.492	17.4742	152	603.175	19.7435
METAL_RS09835	576	41.8944	5.19808		1059	1838.54	42.1878	679	1178.82	36.5558	826	1434.03	46.9395
METAL_RS09845	579	128.469	26.5293		4013	6930.92	159.039	2145	3704.66	114.883	1972	3405.87	111.483
METAL_RS09850	1260	39.5116	2.0315		2287	1815.08	41.6494	1528	1212.7	37.6064	1512	1200	39.2792
METAL_RS09855	798	32.3974	1.68785		1086	1360.9	31.2277	814	1020.05	31.6323	837	1048.87	34.3324
METAL_RS09860	312	31.3811	2.75444		437	1400.64	32.1396	285	913.462	28.3269	321	1028.85	33.6768
METAL_RS09865	468	28.2485	3.42022		499	1066.24	24.4663	440	940.171	29.1552	445	950.855	31.124
METAL_RS09870	345	35.2892	5.385		494	1431.88	32.8565	351	1017.39	31.5498	437	1266.67	41.4613
METAL_RS09875	621	39.1002	0.486627		1060	1706.92	39.1676	792	1275.36	39.5496	732	1178.74	38.5834
METAL_RS09880	792	88.9754	1.08247		3111	3928.03	90.1338	2268	2863.64	88.8028	2129	2688.13	87.9896
METAL_RS09885	1854	220.837	7.1371		17293	9327.4	214.029	13166	7101.4	220.218	12929	6973.57	228.263
METAL_RS09890	1953	45.4051	4.93983		3738	1913.98	43.9188	2606	1334.36	41.3791	3038	1555.56	50.9174
METAL_RS09895	2319	79.4869	4.43501		7964	3434.24	78.8031	5641	2432.51	75.4335	5967	2573.09	84.2241
METAL_RS09900	1140	80.9475	4.14635		4151	3641.23	83.5528	2800	2456.14	76.1661	2895	2539.47	83.1237
METAL_RS09905	2316	87.1756	7.35491		8278	3574.27	82.0162	6267	2705.96	83.9131	6764	2920.55	95.5974
METAL_RS09910	933	110.262	4.1427		4623	4954.98	113.699	3179	3407.29	105.662	3176	3404.07	111.424
METAL_RS09915	2682	112.729	3.10946		12785	4766.96	109.384	9992	3725.58	115.532	9281	3460.48	113.271
METAL_RS09920	396	204.883	2.12807		3495	8825.76	202.519	2624	6626.26	205.484	2500	6313.13	206.645
METAL_RS09925	813	157.062	13.133		6084	7483.39	171.716	3837	4719.56	146.356	3803	4677.74	153.115
METAL_RS09930	1140	126.116	7.7294		6709	5885.09	135.041	4470	3921.05	121.594	4239	3718.42	121.714
METAL_RS09935	1932	366.201	15.0869		32263	16699.3	383.187	22077	11427	354.358	21311	11030.5	361.059
METAL_RS09940	636	243.846	9.11395		6954	10934	250.894	4790	7531.45	233.554	4801	7548.74	247.09
METAL_RS09945	1053	94.3212	3.22836		4324	4106.36	94.2259	3314	3147.2	97.5962	2932	2784.43	91.1416
METAL_RS09950	432	12.8663	2.25093		197	456.019	10.4639	184	425.926	13.2082	197	456.019	14.9267
METAL_RS09955	885	47.7285	2.66507		1803	2037.29	46.7483	1304	1473.45	45.6923	1372	1550.28	50.7448
METAL_RS09960	1680	61.0158	2.12296		4589	2731.55	62.679	3176	1890.48	58.6246	3169	1886.31	61.7439
METAL_RS09965	1017	125.044	6.63761		5881	5782.69	132.692	3961	3894.79	120.779	3780	3716.81	121.661
METAL_RS09970	318	52.3541	0.915362		740	2327.04	53.3971	530	1666.67	51.6842	505	1588.05	51.9811
METAL_RS09975	522	79.2366	7.27065		1677	3212.64	73.7183	1288	2467.43	76.5163	1395	2672.41	87.4752
METAL_RS09980	300	175.084	27.002		1902	6340	145.48	1755	5850	181.411	1818	6060	198.36
METAL_RS09985	1176	203.387	30.9631		8794	7477.89	171.59	7779	6614.8	205.128	8387	7131.8	233.443
METAL_RS09990	1326	122.071	14.7189		6182	4662.14	106.979	5253	3961.54	122.849	5525	4166.67	136.386
METAL_RS09995	876	56.9002	2.77452		2294	2618.72	60.09	1555	1775.11	55.0472	1487	1697.49	55.5633
METAL_RS10000	486	124.713	2.47763		2661	5475.31	125.638	1984	4082.3	126.594	1810	3724.28	121.906
METAL_RS10005	282	114.491	9.18064		1295	4592.2	105.374	1040	3687.94	114.365	1066	3780.14	123.734
METAL_RS10010	774	387.328	17.9455		13535	17487.1	401.264	9825	12693.8	393.641	8680	11214.5	367.079
METAL_RS10015	900	37.5268	1.03354		1441	1601.11	36.7396	1078	1197.78	37.1437	1064	1182.22	38.6973
METAL_RS10020	1947	51.4201	0.921091		4446	2283.51	52.3982	3175	1630.71	50.5693	3051	1567.03	51.2929
METAL_RS10025	324	124.471	7.80208		1776	5481.48	125.78	1213	3743.83	116.098	1302	4018.52	131.537
METAL_RS10030	1767	112.769	4.06111		8741	4946.8	113.511	6176	3495.19	108.388	6284	3556.31	116.407
METAL_RS10035	876	206.962	7.99541		7806	8910.96	204.474	6099	6962.33	215.905	5366	6125.57	200.506
METAL_RS10050	3882	143.767	4.33904		23540	6063.88	139.144	18496	4764.55	147.751	17126	4411.64	144.405
METAL_RS10060	435	324.386	7.70863		6148	14133.3	324.308	4659	10710.3	332.133	4209	9675.86	316.716
METAL_RS10065	282	42.9584	2.2057		499	1769.5	40.6036	409	1450.35	44.9762	373	1322.7	43.2953
METAL_RS10070	351	153.939	21.4919		1977	5632.48	129.245	1858	5293.45	164.152	1806	5145.3	168.419
METAL_RS10075	444	182.705	7.99737		3569	8038.29	184.449	2491	5610.36	173.98	2573	5795.05	189.687
METAL_RS10080	420	83.1527	2.62682		1521	3621.43	83.0984	1091	2597.62	80.5535	1101	2621.43	85.8063
METAL_RS10085	1383	54.3978	1.82695		3325	2404.19	55.1674	2333	1686.91	52.312	2354	1702.1	55.7141
METAL_RS10090	348	24.5828	0.528879		379	1089.08	24.9904	278	798.851	24.7728	255	732.759	23.9851
METAL_RS10100	213	34.1156	4.55177		297	1394.37	31.9956	213	1000	31.0105	256	1201.88	39.3406
METAL_RS10105	255	9.21497	0.314125		103	403.922	9.26851	73	286.275	8.87752	74	290.196	9.49888
METAL_RS10110	393	7.13178	0.209726		118	300.254	6.88973	92	234.097	7.25946	87	221.374	7.24616
METAL_RS10115	456	8.8854	0.397651		174	381.579	8.75583	126	276.316	8.56869	130	285.088	9.33167
METAL_RS10120	537	10.664	2.96082		207	385.475	8.84523	157	292.365	9.06639	231	430.168	14.0805
METAL_RS10125	180	0.291205	0.262574		4	22.2222	0.509918	0	0	0	2	11.1111	0.363696
METAL_RS10135	351	85.6033	1.88434		1282	3652.42	83.8096	967	2754.99	85.4335	939	2675.21	87.5668
METAL_RS10140	342	22.5231	1.30925		318	929.825	21.336	246	719.298	22.3058	250	730.994	23.9274
METAL_RS10145	2793	70.09	2.33987		8662	3101.32	71.164	6071	2173.65	67.4059	6118	2190.48	71.7001
METAL_RS10150	441	91.362	7.19215		1900	4308.39	98.8617	1202	2725.62	84.523	1222	2770.98	90.7013
METAL_RS10155	588	85.6684	3.67188		2251	3828.23	87.8438	1544	2625.85	81.4289	1576	2680.27	87.7324
METAL_RS10160	1536	76.8809	3.40709		5396	3513.02	80.6109	3662	2384.11	73.9326	3571	2324.87	76.0991
METAL_RS10165	957	0.0187937	0.0168123		1	1.04493	0.0239773	1	1.04493	0.0324039	0	0	0
METAL_RS10170	891	62.8439	3.72063		2320	2603.82	59.748	1776	1993.27	61.8122	1823	2046.02	66.9715
METAL_RS10175	1371	30.3813	2.53462		1734	1264.77	29.0218	1274	929.249	28.8165	1395	1017.51	33.3056
METAL_RS10180	672	20.8615	1.42337		570	848.214	19.4634	451	671.131	20.8121	458	681.548	22.3089
METAL_RS10185	717	18.1256	1.05183		535	746.165	17.1217	417	581.59	18.0354	421	587.169	19.2196
METAL_RS10190	429	16.5213	1.3671		298	694.639	15.9394	215	501.166	15.5414	237	552.448	18.0831
METAL_RS10195	3165	20.2188	2.96515		2410	761.453	17.4725	2023	639.179	19.8212	2259	713.744	23.3627
METAL_RS10200	1062	15.5243	2.41244		650	612.053	14.0444	487	458.569	14.2204	594	559.322	18.3081
METAL_RS10205	1275	20.4192	2.38009		1032	809.412	18.573	805	631.373	19.5792	900	705.882	23.1054
METAL_RS10210	543	63.4571	1.77874		1458	2685.08	61.6128	1141	2101.29	65.162	1055	1942.91	63.5966
METAL_RS10215	1293	91.3792	3.32149		5186	4010.83	92.0337	3660	2830.63	87.7791	3726	2881.67	94.3247
METAL_RS10220	1569	53.6765	3.7113		3952	2518.8	57.7972	2560	1631.61	50.5971	2523	1608.03	52.6351
METAL_RS10225	267	163.141	14.7431		1755	6573.03	150.827	1370	5131.09	159.118	1464	5483.15	179.478
METAL_RS10230	465	15.8792	1.94611		291	625.806	14.36	271	582.796	18.0728	216	464.516	15.2048
METAL_RS10235	687	15.7132	0.567676		451	656.477	15.0637	357	519.651	16.1146	335	487.627	15.9613
METAL_RS10240	417	20.0282	0.799623		349	836.93	19.2045	270	647.482	20.0787	265	635.492	20.8013
METAL_RS10245	327	5.85302	0.196986		81	247.706	5.68395	64	195.719	6.06933	58	177.37	5.80579
METAL_RS10250	570	33.6529	1.80463		874	1533.33	35.1844	582	1021.05	31.6634	594	1042.11	34.1109
METAL_RS10255	768	32.2132	1.15149		1055	1373.7	31.5213	782	1018.23	31.5758	787	1024.74	33.5424
METAL_RS10260	192	198.313	9.94194		1730	9010.42	206.756	1160	6041.67	187.355	1178	6135.42	200.828
METAL_RS10265	1653	39.4944	3.84092		2655	1606.17	36.8557	2011	1216.58	37.7266	2217	1341.2	43.9009
METAL_RS10275	2151	165.358	1.52453		15422	7169.69	164.518	11406	5302.65	164.438	10982	5105.53	167.118
METAL_RS10280	687	125.33	5.12488		3874	5639.01	129.395	2649	3855.9	119.573	2666	3880.64	127.024
METAL_RS10285	1242	92.05	1.23844		4912	3954.91	90.7506	3692	2972.62	92.1826	3537	2847.83	93.2169
METAL_RS10290	1410	64.9939	2.00625		4109	2914.18	66.8698	2859	2027.66	62.8787	2810	1992.91	65.2331
METAL_RS10295	1029	103.977	15.6683		3930	3819.24	87.6375	3498	3399.42	105.418	3737	3631.68	118.875
METAL_RS10300	513	194.725	35.8131		3442	6709.55	153.959	3658	7130.6	221.124	3277	6387.91	209.093
METAL_RS10305	1584	64.3366	1.41745		4397	2775.88	63.6963	3236	2042.93	63.3523	3192	2015.15	65.9612
METAL_RS10310	153	251.414	6.06917		1675	10947.7	251.21	1211	7915.03	245.449	1204	7869.28	257.582
METAL_RS10315	528	272.614	13.1742		6619	12536	287.655	4480	8484.85	263.119	4308	8159.09	267.069
METAL_RS10320	1623	252.084	18.188		18878	11631.5	266.901	12131	7474.43	231.786	12771	7868.76	257.565
METAL_RS10325	645	185.698	14.0928		5673	8795.35	201.821	3655	5666.67	175.726	3538	5485.27	179.547
METAL_RS10330	297	308.165	8.68658		4078	13730.6	315.068	2858	9622.9	298.411	2822	9501.68	311.015
METAL_RS10335	1194	214.164	5.00855		11414	9559.46	219.354	8061	6751.26	209.36	7798	6530.99	213.776
METAL_RS10350	5916	68.684	3.16343		18388	3108.18	71.3213	12434	2101.76	65.1766	12571	2124.92	69.5541
METAL_RS10355	507	257.663	6.5861		5840	11518.7	264.313	4106	8098.62	251.142	3989	7867.85	257.535
METAL_RS10360	510	205.105	22.5235		3984	7811.76	179.251	3626	7109.8	220.479	3359	6586.27	215.586
METAL_RS10365	519	209.757	11.9554		4440	8554.91	196.304	3668	7067.44	219.165	3390	6531.79	213.803
METAL_RS10370	474	229.213	6.6409		4735	9989.45	229.221	3605	7605.49	235.85	3223	6799.58	222.568
METAL_RS10375	294	58.3387	0.115293		749	2547.62	58.4585	553	1880.95	58.3293	523	1778.91	58.2285
METAL_RS10385	402	767.353	39.5331		14224	35383.1	811.911	9770	24303.5	753.663	9045	22500	736.484
METAL_RS10390	747	684.841	56.8671		24411	32678.7	749.856	15906	21293.2	660.312	14705	19685.4	644.355
METAL_RS10395	1341	107.287	0.174823		6281	4683.82	107.476	4638	3458.61	107.253	4389	3272.93	107.132
METAL_RS10400	1914	429.045	11.0821		36844	19249.7	441.711	26188	13682.3	424.296	24625	12865.7	421.129
METAL_RS10405	618	39.9479	1.60404		1063	1720.06	39.4691	770	1245.95	38.6377	788	1275.08	41.7368
METAL_RS10410	330	162.454	6.98752		2415	7318.18	167.925	1645	4984.85	154.583	1662	5036.36	164.853
METAL_RS10415	480	150.676	8.61105		3245	6760.42	155.127	2417	5035.42	156.151	2064	4300	140.75
METAL_RS10420	3228	277.486	14.1457		36909	11434	262.369	30229	9364.62	290.402	27582	8544.61	279.688
METAL_RS10425	1122	290.999	7.24898		13830	12326.2	282.841	10735	9567.74	296.7	10059	8965.24	293.456
METAL_RS10435	969	326.346	36.8275		15577	16075.3	368.87	9540	9845.2	305.305	9025	9313.73	304.863
METAL_RS10440	2718	203.492	5.43271		24770	9113.32	209.117	17800	6548.93	203.086	16464	6057.4	198.275
METAL_RS10445	504	36.2954	3.93861		719	1426.59	32.7349	579	1148.81	35.6252	624	1238.1	40.5261
METAL_RS10450	1032	307.829	3.7544		13656	13232.6	303.638	10346	10025.2	310.886	9741	9438.95	308.962
METAL_RS10455	465	68.1439	0.497668		1392	2993.55	68.6909	1020	2193.55	68.023	962	2068.82	67.7178
METAL_RS10460	2616	131.615	5.76617		15710	6005.35	137.801	11022	4213.3	130.657	10101	3861.24	126.389
METAL_RS10465	1224	154.17	9.47955		8762	7158.5	164.261	6031	4927.29	152.798	5439	4443.63	145.452
METAL_RS10470	423	57.6768	1.92411		1029	2432.62	55.8198	785	1855.79	57.549	771	1822.7	59.6616
METAL_RS10475	3453	140.753	4.48889		20404	5909.06	135.591	15914	4608.75	142.92	15164	4391.54	143.747
METAL_RS10480	897	65.7391	3.87305		2395	2670.01	61.2669	1966	2191.75	67.9673	1863	2076.92	67.9832
METAL_RS10485	1584	46.1713	1.28383		3101	1957.7	44.922	2355	1486.74	46.1046	2298	1450.76	47.4871
METAL_RS10490	705	22.6038	1.84751		629	892.199	20.4727	540	765.957	23.7527	508	720.567	23.5861
METAL_RS10495	312	25.1776	2.63779		301	964.744	22.1373	267	855.769	26.5378	256	820.513	26.8575
METAL_RS10500	288	6.392	0.818446		71	246.528	5.6569	58	201.389	6.24517	64	222.222	7.27392
METAL_RS10505	351	10.7558	1.26563		154	438.746	10.0676	113	321.937	9.98344	131	373.219	12.2165
METAL_RS10510	1632	47.7437	1.7547		3254	1993.87	45.752	2582	1582.11	49.062	2414	1479.17	48.417
METAL_RS10515	870	39.2242	2.12919		1394	1602.3	36.7669	1133	1302.3	40.3849	1077	1237.93	40.5207
METAL_RS10520	1125	36.5172	1.29671		1721	1529.78	35.1028	1335	1186.67	36.7991	1294	1150.22	37.6498
METAL_RS10525	1785	56.7048	1.38972		4483	2511.48	57.6293	3172	1777.03	55.1066	3129	1752.94	57.3784
METAL_RS10530	2487	155.89	5.5965		16424	6603.94	151.536	12345	4963.81	153.93	12324	4955.37	162.202
METAL_RS10535	1587	65.1356	6.24288		4197	2644.61	60.6841	3196	2013.86	62.4509	3504	2207.94	72.2717
METAL_RS10540	786	147.741	4.40797		4919	6258.27	143.604	3732	4748.09	147.241	3659	4655.22	152.378
METAL_RS10545	378	140.094	4.96487		2339	6187.83	141.988	1639	4335.98	134.461	1661	4394.18	143.833
METAL_RS10550	249	67.8543	3.57808		694	2787.15	63.9548	551	2212.85	68.6216	540	2168.67	70.9864
METAL_RS10555	1302	47.3593	0.932221		2727	2094.47	48.0604	1944	1493.09	46.3014	1898	1457.76	47.7162
METAL_RS10560	207	62.2129	4.81281		518	2502.42	57.4212	415	2004.83	62.1708	424	2048.31	67.0466
METAL_RS10565	192	57.4944	7.6505		441	2296.88	52.7048	331	1723.96	53.4608	389	2026.04	66.3177
METAL_RS10570	654	238.238	24.3725		6276	9596.33	220.2	4820	7370.03	228.548	5314	8125.38	265.965
METAL_RS10575	3102	26.8731	1.78126		3363	1084.14	24.877	2745	884.913	27.4416	2682	864.603	28.3008
METAL_RS10580	849	13.0888	1.07318		475	559.482	12.838	333	392.226	12.1631	370	435.807	14.2651
METAL_RS10585	1329	25.9711	0.907878		1476	1110.61	25.4844	1089	819.413	25.4104	1097	825.433	27.0186
METAL_RS10590	819	21.0848	0.78238		760	927.961	21.2933	534	652.015	20.2193	544	664.225	21.7418
METAL_RS10595	1546	69.1362	2.93806		4804	3107.37	71.3028	3280	2121.6	65.792	3321	2148.12	70.3138
METAL_RS10600	480	751.98	24.8291		16213	33777.1	775.06	11689	24352.1	755.17	10642	22170.8	725.71
METAL_RS10605	1395	50.9998	2.9058		2984	2139.07	49.0837	2230	1598.57	49.5723	2316	1660.22	54.3432
METAL_RS10610	1116	47.4857	2.80067		2302	2062.72	47.3319	1611	1443.55	44.7652	1717	1538.53	50.3602
METAL_RS10615	1128	52.1159	1.1291		2578	2285.46	52.4429	1850	1640.07	50.8594	1828	1620.57	53.0454
METAL_RS10620	711	59.0517	2.42593		1743	2451.48	56.2524	1384	1946.55	60.3636	1315	1849.51	60.5393
METAL_RS10630	570	75.524	2.68584		1802	3161.4	72.5426	1402	2459.65	76.275	1354	2375.44	77.7544
METAL_RS10635	375	53.0275	2.12363		863	2301.33	52.8071	617	1645.33	51.0226	633	1688	55.2527
METAL_RS10640	843	58.839	5.44842		2101	2492.29	57.1889	1479	1754.45	54.4063	1672	1983.39	64.9217
METAL_RS10645	354	81.7277	7.61089		1154	3259.89	74.8024	919	2596.05	80.5047	972	2745.76	89.8761
METAL_RS10650	468	58.7122	2.68087		1190	2542.74	58.3464	929	1985.04	61.5572	804	1717.95	56.233
METAL_RS10655	717	73.7375	14.2129		1906	2658.3	60.9982	1645	2294.28	71.1468	1951	2721.06	89.0675
METAL_RS10660	225	53.2827	9.87674		437	1942.22	44.5668	372	1653.33	51.2707	440	1955.56	64.0105
METAL_RS10665	1239	32.4713	3.55825		1555	1255.04	28.7986	1307	1054.88	32.7125	1359	1096.85	35.9029
METAL_RS10670	1536	58.4281	3.38629		4158	2707.03	62.1164	2747	1788.41	55.4595	2708	1763.02	57.7083
METAL_RS10675	959	1.31485	0.210998		65	67.7789	1.55528	38	39.6246	1.22878	34	35.4536	1.16049
METAL_RS10680	1449	36.7563	0.961329		2251	1553.49	35.6468	1742	1202.21	37.2811	1653	1140.79	37.341
METAL_RS10685	3177	23.5176	2.41748		2952	929.178	21.3212	2369	745.672	23.1237	2534	797.608	26.1078
METAL_RS10690	1086	15.9457	2.68946		627	577.348	13.248	559	514.733	15.9621	618	569.061	18.6269
METAL_RS10695	1401	24.058	4.16114		1247	890.079	20.424	1046	746.61	23.1527	1224	873.662	28.5973
METAL_RS10700	876	38.2496	3.89805		1623	1852.74	42.5136	985	1124.43	34.8691	1000	1141.55	37.366
METAL_RS10705	1929	151.838	7.7495		13111	6796.79	155.961	8889	4608.09	142.899	9232	4785.9	156.655
METAL_RS10710	1554	56.1721	0.420222		3837	2469.11	56.657	2802	1803.09	55.9147	2656	1709.14	55.9446
METAL_RS10715	1161	18.2721	2.00593		874	752.799	17.274	635	546.942	16.961	730	628.768	20.5812
METAL_RS10720	1290	26.9037	1.3749		1426	1105.43	25.3655	1137	881.395	27.3325	1104	855.814	28.013
METAL_RS10730	507	170.318	7.76245		3945	7781.07	178.547	2667	5260.36	163.126	2622	5171.6	169.28
METAL_RS10735	276	28.6663	2.1711		346	1253.62	28.766	274	992.754	30.7858	223	807.971	26.447
METAL_RS10755	582	26.0782	2.19049		600	1030.93	23.656	524	900.344	27.9201	474	814.433	26.6585
METAL_RS10760	1011	17.2446	1.61945		700	692.384	15.8877	548	542.038	16.8089	588	581.602	19.0374
METAL_RS10765	1011	21.74	3.3509		801	792.285	18.18	724	716.123	22.2073	767	758.655	24.8328
METAL_RS10770	654	40.8938	6.46459		977	1493.88	34.2791	869	1328.75	41.2051	943	1441.9	47.1971
METAL_RS10775	717	28.2505	2.31721		850	1185.5	27.2027	616	859.135	26.6422	677	944.212	30.9065
METAL_RS10780	609	17.5288	1.98267		445	730.706	16.767	315	517.241	16.0399	368	604.269	19.7793
METAL_RS10785	735	15.7009	2.29171		431	586.395	13.4556	370	503.401	15.6107	405	551.02	18.0364
METAL_RS10790	654	29.0578	6.12749		694	1061.16	24.3498	566	865.443	26.8378	719	1099.39	35.9859
METAL_RS10795	579	18.9088	2.17417		416	718.48	16.4865	365	630.397	19.5489	366	632.124	20.6911
METAL_RS10800	1809	23.9784	5.02799		1579	872.858	20.0289	1299	718.076	22.2679	1638	905.473	29.6385
METAL_RS10805	702	21.9866	4.48441		549	782.051	17.9452	480	683.761	21.2038	575	819.088	26.8109
METAL_RS10810	5175	29.9796	5.8649		5617	1085.41	24.9062	4778	923.285	28.6315	5755	1112.08	36.4012
METAL_RS10815	627	20.5662	3.6512		526	838.915	19.25	359	572.568	17.7556	473	754.386	24.693
METAL_RS10820	2532	25.3197	4.30641		2433	960.9	22.0491	1936	764.613	23.711	2336	922.591	30.1988
METAL_RS10825	426	51.5802	8.12838		790	1854.46	42.553	740	1737.09	53.868	759	1781.69	58.3194
METAL_RS10830	957	0.563808	0.186913		30	31.348	0.71932	11	11.4943	0.356443	18	18.8088	0.615661
METAL_RS10835	3732	32.0698	2.33486		5081	1361.47	31.2407	3642	975.884	30.2627	3957	1060.29	34.7061
METAL_RS10840	1245	27.8273	0.933525		1536	1233.73	28.3097	1074	862.651	26.7512	1081	868.273	28.4209
METAL_RS10845	348	7.97684	2.70972		100	287.356	6.59377	70	201.149	6.23774	118	339.08	11.099
METAL_RS10850	744	13.3767	1.80289		387	520.161	11.9358	307	412.634	12.796	350	470.43	15.3984
METAL_RS10855	960	21.4625	3.03802		805	838.542	19.2414	626	652.083	20.2214	731	761.458	24.9245
METAL_RS10860	285	15.0134	3.02543		144	505.263	11.5939	148	519.298	16.1037	151	529.825	17.3426
METAL_RS10865	420	40.3338	4.20323		827	1969.05	45.1824	516	1228.57	38.0986	484	1152.38	37.7205
METAL_RS10870	621	32.5931	0.742017		898	1446.05	33.1816	636	1024.15	31.7595	623	1003.22	32.8381
[truncated: 1,998 more rows]

## Sheet: M. album BG8 genome anotation
Genome annotation table from NCBI (downloaded Dec 02, 2025) and added list of corresponding old locus tags
Accession	Begin	End	Chromosome	Orientation	Name	Symbol	Gene Type	Protein accession	Protein length	New Locus Tag	Old Locus Tag
NZ_CM001475.1	8	244		minus	membrane protein insertion efficiency factor YidD	yidD	protein-coding	WP_005368360.1	78	METAL_RS20230	Metal_0001
NZ_CM001475.1	226	594		minus	ribonuclease P protein component	rnpA	protein-coding	WP_005368361.1	122	METAL_RS00010	Metal_0002
NZ_CM001475.1	606	740		minus	50S ribosomal protein L34	rpmH	protein-coding	WP_005368362.1	44	METAL_RS20235	Metal_0003
NZ_CM001475.1	913	2229		plus	chromosomal replication initiator protein DnaA	dnaA	protein-coding	WP_005368363.1	438	METAL_RS00015	Metal_0004
NZ_CM001475.1	2307	3407		plus	DNA polymerase III subunit beta	dnaN	protein-coding	WP_005368364.1	366	METAL_RS00020	Metal_0005
NZ_CM001475.1	3418	4506		plus	DNA replication/repair protein RecF	recF	protein-coding	WP_005368365.1	362	METAL_RS00025	Metal_0006
NZ_CM001475.1	4535	6970		plus	DNA topoisomerase (ATP-hydrolyzing) subunit B	gyrB	protein-coding	WP_005368366.1	811	METAL_RS00030	Metal_0007
NZ_CM001475.1	7138	7927		plus	IS5 family transposase		protein-coding	WP_005368367.1	263	METAL_RS20240	Metal_0008
NZ_CM001475.1	7995	9245		plus	hypothetical protein		protein-coding	WP_005368369.1	416	METAL_RS00040	Metal_0009
NZ_CM001475.1	9247	9969		plus	hypothetical protein		protein-coding	WP_005368370.1	240	METAL_RS00045	Metal_0010
NZ_CM001475.1	9966	11672		plus	hypothetical protein		protein-coding	WP_005368371.1	568	METAL_RS19665	Metal_0011
NZ_CM001475.1	12420	12842		plus	helix-turn-helix domain-containing protein		protein-coding	WP_005368372.1	140	METAL_RS00055	Metal_0012
NZ_CM001475.1	13086	13808		plus	TnsA endonuclease N-terminal domain-containing protein		protein-coding	WP_005368373.1	240	METAL_RS00060	Metal_0013
NZ_CM001475.1	13771	15771		plus	Mu transposase C-terminal domain-containing protein		protein-coding	WP_005368374.1	666	METAL_RS00065	Metal_0014
NZ_CM001475.1	15768	16238		plus	TniB family NTP-binding protein		protein-coding	WP_245549429.1	156	METAL_RS21340
NZ_CM001475.1	16470	16742		plus	hypothetical protein		protein-coding	WP_245549430.1	90	METAL_RS21345
NZ_CM001475.1	17074	18282		minus	IS256 family transposase		protein-coding	WP_425357677.1	402	METAL_RS00075	Metal_0017
NZ_CM001475.1	18307	18540		plus	hypothetical protein		protein-coding	WP_040578258.1	77	METAL_RS00080
NZ_CM001475.1	18547	19767		plus	Wadjet anti-phage system protein JetD domain-containing protein		protein-coding	WP_245549431.1	406	METAL_RS00085	Metal_0018
NZ_CM001475.1	20196	21548		plus	hypothetical protein		protein-coding	WP_005368381.1	450	METAL_RS00090	Metal_0019
NZ_CM001475.1	21591	23225		minus	IS66 family transposase	tnpC	protein-coding	WP_005368386.1	544	METAL_RS00095	Metal_0020
NZ_CM001475.1	23300	23650		minus	IS66 family insertion sequence element accessory protein TnpB	tnpB	protein-coding	WP_005368390.1	116	METAL_RS00100	Metal_0021
NZ_CM001475.1	23638	23925		minus	IS66 family insertion sequence element accessory protein TnpA	tnpA	protein-coding	WP_005368392.1	95	METAL_RS00105	Metal_0022
NZ_CM001475.1	23992	26439		plus	hypothetical protein		protein-coding	WP_005368394.1	815	METAL_RS00110	Metal_0023
NZ_CM001475.1	26758	27522		minus	hypothetical protein		protein-coding	WP_005368396.1	254	METAL_RS00115	Metal_0024
NZ_CM001475.1	27839	28270		minus	IS200/IS605 family transposase	tnpA	protein-coding	WP_005368400.1	143	METAL_RS00120	Metal_0025
NZ_CM001475.1	28429	29403		plus	helix-turn-helix domain-containing protein		protein-coding	WP_005368402.1	324	METAL_RS19675	Metal_0026
NZ_CM001475.1	29729	29854		plus	hypothetical protein		protein-coding	WP_005368404.1	41	METAL_RS21775	Metal_0027
NZ_CM001475.1	30014	30244		minus	hypothetical protein		protein-coding	WP_245549432.1	76	METAL_RS21350
NZ_CM001475.1	30317	30568		minus	FitA-like ribbon-helix-helix domain-containing protein		protein-coding	WP_031430345.1	83	METAL_RS20245	Metal_0029
NZ_CM001475.1	30951	31439		minus	hypothetical protein		protein-coding	WP_005368407.1	162	METAL_RS00140	Metal_0030
NZ_CM001475.1	32206	32985		plus	MBL fold metallo-hydrolase		protein-coding	WP_005368408.1	259	METAL_RS00145	Metal_0031
NZ_CM001475.1	32978	35137		plus	putative bifunctional diguanylate cyclase/phosphodiesterase		protein-coding	WP_005368409.1	719	METAL_RS00150	Metal_0032
NZ_CM001475.1	35134	35748		plus	hypothetical protein		protein-coding	WP_005368411.1	204	METAL_RS00155	Metal_0033
NZ_CM001475.1	35864	36595		plus	MBL fold metallo-hydrolase		protein-coding	WP_005368413.1	243	METAL_RS00160	Metal_0034
NZ_CM001475.1	36857	37708		plus	HDOD domain-containing protein		protein-coding	WP_005368415.1	283	METAL_RS00165	Metal_0035
NZ_CM001475.1	37827	38324		minus	DUF3280 domain-containing protein		protein-coding	WP_005368416.1	165	METAL_RS00170	Metal_0036
NZ_CM001475.1	38348	38779		minus	hypothetical protein		protein-coding	WP_005368418.1	143	METAL_RS00175	Metal_0037
NZ_CM001475.1	39018	40430		plus	sensor histidine kinase		protein-coding	WP_005368420.1	470	METAL_RS00180	Metal_0038
NZ_CM001475.1	40637	41305		plus	response regulator		protein-coding	WP_005368421.1	222	METAL_RS00185	Metal_0039
NZ_CM001475.1	41299	41880		minus	HdeD family acid-resistance protein		protein-coding	WP_005368423.1	193	METAL_RS00190	Metal_0040
NZ_CM001475.1	42274	43386		minus	inorganic phosphate transporter		protein-coding	WP_005368424.1	370	METAL_RS00195	Metal_0041
NZ_CM001475.1	43396	44025		minus	DUF47 domain-containing protein		protein-coding	WP_005368425.1	209	METAL_RS00200	Metal_0042
NZ_CM001475.1	44319	44657		plus	ArsR/SmtB family transcription factor		protein-coding	WP_005368427.1	112	METAL_RS00205	Metal_0043
NZ_CM001475.1	44684	45187		plus	arsenate reductase ArsC		protein-coding	WP_005368428.1	167	METAL_RS00210	Metal_0044
NZ_CM001475.1	45184	45621		plus	ArsI/CadI family heavy metal resistance metalloenzyme		protein-coding	WP_005368430.1	145	METAL_RS00215	Metal_0045
NZ_CM001475.1	45666	46742		plus	ACR3 family arsenite efflux transporter	arsB	protein-coding	WP_005368432.1	358	METAL_RS00220	Metal_0046
NZ_CM001475.1	46959	47870		plus	cation diffusion facilitator family transporter		protein-coding	WP_005368434.1	303	METAL_RS00225	Metal_0047
NZ_CM001475.1	47888	48496		minus	phosphoribosyltransferase		protein-coding	WP_005368436.1	202	METAL_RS00230	Metal_0048
NZ_CM001475.1	48800	49432		minus	MlaC/ttg2D family ABC transporter substrate-binding protein		protein-coding	WP_005368437.1	210	METAL_RS00235	Metal_0049
NZ_CM001475.1	49876	51159		minus	phosphoribosylamine--glycine ligase	purD	protein-coding	WP_005368440.1	427	METAL_RS00240	Metal_0050
NZ_CM001475.1	51356	52915		minus	bifunctional phosphoribosylaminoimidazolecarboxamide formyltransferase/IMP cyclohydrolase	purH	protein-coding	WP_005368443.1	519	METAL_RS00245	Metal_0051
NZ_CM001475.1	52963	53211		minus	helix-turn-helix domain-containing protein		protein-coding	WP_036303809.1	82	METAL_RS00250	Metal_0052
NZ_CM001475.1	53309	54277		minus	tRNA dihydrouridine synthase DusB	dusB	protein-coding	WP_005368447.1	322	METAL_RS00255	Metal_0053
NZ_CM001475.1	54492	55049		minus	hypothetical protein		protein-coding	WP_005368449.1	185	METAL_RS00260	Metal_0054
NZ_CM001475.1	55052	55246		minus	heavy metal translocating P-type ATPase metal-binding domain-containing protein		protein-coding	WP_005368451.1	64	METAL_RS00265	Metal_0055
NZ_CM001475.1	55265	56461		minus	class I SAM-dependent rRNA methyltransferase		protein-coding	WP_005368453.1	398	METAL_RS00270	Metal_0056
NZ_CM001475.1	56465	57118		minus	zinc-ribbon and DUF3426 domain-containing protein		protein-coding	WP_005368455.1	217	METAL_RS00275	Metal_0057
NZ_CM001475.1	57125	58003		minus	50S ribosomal protein L11 methyltransferase	prmA	protein-coding	WP_005368462.1	292	METAL_RS00280	Metal_0058
NZ_CM001475.1	58266	59609		minus	acetyl-CoA carboxylase biotin carboxylase subunit	accC	protein-coding	WP_005368464.1	447	METAL_RS00285	Metal_0059
NZ_CM001475.1	59621	60067		minus	acetyl-CoA carboxylase biotin carboxyl carrier protein	accB	protein-coding	WP_005368465.1	148	METAL_RS00290	Metal_0060
NZ_CM001475.1	60070	60516		minus	type II 3-dehydroquinate dehydratase	aroQ	protein-coding	WP_005368468.1	148	METAL_RS00295	Metal_0061
NZ_CM001475.1	60673	61188		minus	TlpA family protein disulfide reductase		protein-coding	WP_005368470.1	171	METAL_RS00300	Metal_0062
NZ_CM001475.1	61185	63404		minus	protein-disulfide reductase DsbD		protein-coding	WP_005368472.1	739	METAL_RS00305	Metal_0063
NZ_CM001475.1	63386	63712		minus	divalent-cation tolerance protein CutA	cutA	protein-coding	WP_005368473.1	108	METAL_RS00310	Metal_0064
NZ_CM001475.1	63819	64265		plus	FxsA family protein		protein-coding	WP_005368476.1	148	METAL_RS00315	Metal_0065
NZ_CM001475.1	64365	64604		minus	YgaP family membrane protein		protein-coding	WP_005368478.1	79	METAL_RS00320	Metal_0066
NZ_CM001475.1	64715	66892		plus	DNA helicase II	uvrD	protein-coding	WP_005368480.1	725	METAL_RS00325	Metal_0067
NZ_CM001475.1	67024	67809		plus	M48 family metallopeptidase		protein-coding	WP_005368481.1	261	METAL_RS00330	Metal_0068
NZ_CM001475.1	67813	69009		plus	succinyldiaminopimelate transaminase	dapC	protein-coding	WP_005368483.1	398	METAL_RS00335	Metal_0069
NZ_CM001475.1	69019	69837		plus	2,3,4,5-tetrahydropyridine-2,6-dicarboxylate N-succinyltransferase	dapD	protein-coding	WP_005368485.1	272	METAL_RS00340	Metal_0070
NZ_CM001475.1	69897	70142		plus	hypothetical protein		protein-coding	WP_005368487.1	81	METAL_RS00345	Metal_0071
NZ_CM001475.1	70142	70501		plus	ArsC family reductase		protein-coding	WP_005368488.1	119	METAL_RS00350	Metal_0072
NZ_CM001475.1	70498	71625		plus	succinyl-diaminopimelate desuccinylase	dapE	protein-coding	WP_005368489.1	375	METAL_RS00355	Metal_0073
NZ_CM001475.1	71757	72371		plus	Uma2 family endonuclease		protein-coding	WP_005368491.1	204	METAL_RS00360	Metal_0074
NZ_CM001475.1	72422	74347		minus	exo-beta-1,3-glucanase		protein-coding	WP_005368493.1	641	METAL_RS00365	Metal_0075
NZ_CM001475.1	74784	77333		minus	EAL domain-containing protein		protein-coding	WP_005368494.1	849	METAL_RS00370	Metal_0076
NZ_CM001475.1	77464	78690		minus	GIY-YIG nuclease family protein		protein-coding	WP_005368500.1	408	METAL_RS00375	Metal_0077
NZ_CM001475.1	79159	79671		minus	hypothetical protein		protein-coding	WP_005368503.1	170	METAL_RS00380	Metal_0079
NZ_CM001475.1	79792	80676		minus	fructosamine kinase family protein		protein-coding	WP_005368504.1	294	METAL_RS00385	Metal_0080
NZ_CM001475.1	80769	81191		minus	hypothetical protein		protein-coding	WP_005368506.1	140	METAL_RS00390	Metal_0081
NZ_CM001475.1	81294	81860		minus	c-type cytochrome		protein-coding	WP_005368508.1	188	METAL_RS00395	Metal_0082
NZ_CM001475.1	81873	82112		plus	hypothetical protein		protein-coding	WP_157203401.1	79	METAL_RS20250
NZ_CM001475.1	82171	83139		plus	transposase		protein-coding	WP_245549398.1	322	METAL_RS00400	Metal_0084
NZ_CM001475.1	83249	83737		plus	NUDIX hydrolase		protein-coding	WP_245549433.1	162	METAL_RS00405	Metal_0085
NZ_CM001475.1	83715	85340		minus	SulP family inorganic anion transporter		protein-coding	WP_005368518.1	541	METAL_RS00410	Metal_0086
NZ_CM001475.1	85452	86342		minus	transcriptional activator NhaR	nhaR	protein-coding	WP_005368520.1	296	METAL_RS00415	Metal_0087
NZ_CM001475.1	86897	87355		plus	hypothetical protein		protein-coding	WP_005368523.1	152	METAL_RS00420	Metal_0089
NZ_CM001475.1	87823	89241		plus	acetyl-CoA carboxylase biotin carboxylase subunit		protein-coding	WP_005368526.1	472	METAL_RS00425	Metal_0090
NZ_CM001475.1	89421	91250		plus	sodium-extruding oxaloacetate decarboxylase subunit alpha	oadA	protein-coding	WP_005368528.1	609	METAL_RS00430	Metal_0091
NZ_CM001475.1	91255	92262		plus	L-threonylcarbamoyladenylate synthase		protein-coding	WP_005368529.1	335	METAL_RS00435	Metal_0092
NZ_CM001475.1	92332	93642		plus	adenosylmethionine--8-amino-7-oxononanoate transaminase	bioA	protein-coding	WP_005368531.1	436	METAL_RS00440	Metal_0093
NZ_CM001475.1	93667	94632		minus	CDF family Co(II)/Ni(II) efflux transporter DmeF	dmeF	protein-coding	WP_005368533.1	321	METAL_RS00445	Metal_0094
NZ_CM001475.1	94705	94980		plus	metal/formaldehyde-sensitive transcriptional repressor		protein-coding	WP_005368535.1	91	METAL_RS00450	Metal_0095
NZ_CM001475.1	95240	96217		minus	CobW family GTP-binding protein		protein-coding	WP_005368537.1	325	METAL_RS00455	Metal_0096
NZ_CM001475.1	96293	97294		minus	CobW family GTP-binding protein		protein-coding	WP_005368539.1	333	METAL_RS00460	Metal_0097
NZ_CM001475.1	97320	97757		minus	phosphoribosyl-AMP cyclohydrolase	hisI	protein-coding	WP_005368541.1	145	METAL_RS00465	Metal_0098
NZ_CM001475.1	97754	98539		minus	GTP cyclohydrolase FolE2	folE2	protein-coding	WP_005368543.1	261	METAL_RS00470	Metal_0099
NZ_CM001475.1	98536	98949		minus	6-carboxytetrahydropterin synthase QueD	queD	protein-coding	WP_005368545.1	137	METAL_RS00475	Metal_0100
NZ_CM001475.1	98946	100730		minus	threonine--tRNA ligase	thrS	protein-coding	WP_005368547.1	594	METAL_RS00480	Metal_0101
NZ_CM001475.1	100739	102415		minus	formylmethanofuran dehydrogenase subunit A		protein-coding	WP_005368549.1	558	METAL_RS00485	Metal_0102
NZ_CM001475.1	102440	103156		minus	DUF1826 domain-containing protein		protein-coding	WP_005368551.1	238	METAL_RS00490	Metal_0103
NZ_CM001475.1	103167	103940		minus	ZIP family metal transporter		protein-coding	WP_005368553.1	257	METAL_RS00495	Metal_0104
NZ_CM001475.1	103937	104182		minus	hypothetical protein		protein-coding	WP_005368555.1	81	METAL_RS00500	Metal_0105
NZ_CM001475.1	104175	105398		minus	zinc metallochaperone GTPase ZigA	zigA	protein-coding	WP_005368557.1	407	METAL_RS00505	Metal_0106
NZ_CM001475.1	105475	107520		minus	TonB-dependent receptor		protein-coding	WP_005368559.1	681	METAL_RS00510	Metal_0107
NZ_CM001475.1	107577	108047		minus	transcriptional repressor		protein-coding	WP_005368560.1	156	METAL_RS00515	Metal_0108
NZ_CM001475.1	108628	109311		plus	SDR family oxidoreductase		protein-coding	WP_005368562.1	227	METAL_RS00525	Metal_0109
NZ_CM001475.1	109457	109660		plus	hypothetical protein		protein-coding	WP_005368564.1	67	METAL_RS00530	Metal_0110
NZ_CM001475.1	109858	111030		plus	hypothetical protein		protein-coding	WP_005368566.1	390	METAL_RS00535	Metal_0111
NZ_CM001475.1	111162	111353		minus	CPXCG motif-containing cysteine-rich protein		protein-coding	WP_031430385.1	63	METAL_RS00540	Metal_0112
NZ_CM001475.1	111356	112186		minus	SDR family oxidoreductase		protein-coding	WP_005368570.1	276	METAL_RS00545	Metal_0113
NZ_CM001475.1	112191	112769		minus	DUF4124 domain-containing protein		protein-coding	WP_005368572.1	192	METAL_RS00550	Metal_0114
NZ_CM001475.1	112824	114116		minus	POT family MFS transporter		protein-coding	WP_245549434.1	430	METAL_RS00555	Metal_0115
NZ_CM001475.1	114523	115515		plus	AAA family ATPase		protein-coding	WP_005368576.1	330	METAL_RS00560	Metal_0116
NZ_CM001475.1	115516	116454		plus	DUF58 domain-containing protein		protein-coding	WP_005368578.1	312	METAL_RS00565	Metal_0117
NZ_CM001475.1	116455	116931		plus	DUF4381 domain-containing protein		protein-coding	WP_005368580.1	158	METAL_RS00570	Metal_0118
NZ_CM001475.1	116928	117908		plus	vWA domain-containing protein		protein-coding	WP_005368583.1	326	METAL_RS00575	Metal_0119
NZ_CM001475.1	117905	119728		plus	VWA domain-containing protein		protein-coding	WP_005368584.1	607	METAL_RS00580	Metal_0120
NZ_CM001475.1	119818	120581		plus	IS5 family transposase		protein-coding	WP_157203402.1	254	METAL_RS20255	Metal_0121
NZ_CM001475.1	120618	122312		plus	BatD family protein		protein-coding	WP_005368586.1	564	METAL_RS00595	Metal_0122
NZ_CM001475.1	122307	122861		minus	ADP compounds hydrolase NudE	nudE	protein-coding	WP_005368588.1	184	METAL_RS00600	Metal_0123
NZ_CM001475.1	122909	123565		plus	GMP/IMP nucleotidase	yrfG	protein-coding	WP_005368590.1	218	METAL_RS00605	Metal_0124
NZ_CM001475.1	123528	124832		minus	DEAD/DEAH box helicase		protein-coding	WP_005368592.1	434	METAL_RS00610	Metal_0125
NZ_CM001475.1	124946	125272		plus	thioredoxin TrxA	trxA	protein-coding	WP_005368594.1	108	METAL_RS00615	Metal_0126
NZ_CM001475.1	125458	126714		plus	transcription termination factor Rho	rho	protein-coding	WP_005368596.1	418	METAL_RS00620	Metal_0127
NZ_CM001475.1	126749	127576		plus	undecaprenyl-diphosphate phosphatase		protein-coding	WP_005368598.1	275	METAL_RS00625	Metal_0128
NZ_CM001475.1	127884	128090		minus	DUF7230 family protein		protein-coding	WP_005368600.1	68	METAL_RS00630	Metal_0129
NZ_CM001475.1	128174	130045		plus	tRNA uridine-5-carboxymethylaminomethyl(34) synthesis enzyme MnmG	mnmG	protein-coding	WP_005368602.1	623	METAL_RS00635	Metal_0130
NZ_CM001475.1	130045	130677		plus	16S rRNA (guanine(527)-N(7))-methyltransferase RsmG	rsmG	protein-coding	WP_005368604.1	210	METAL_RS00640	Metal_0131
NZ_CM001475.1	130681	131448		plus	ParA family protein		protein-coding	WP_005368606.1	255	METAL_RS00645	Metal_0132
NZ_CM001475.1	131452	132324		plus	ParB/RepB/Spo0J family partition protein		protein-coding	WP_005368608.1	290	METAL_RS00650	Metal_0133
NZ_CM001475.1	132684	133346		plus	hypothetical protein		protein-coding	WP_245549435.1	220	METAL_RS21355	Metal_0134
NZ_CM001475.1	133346	134608		plus	hypothetical protein		protein-coding	WP_005368613.1	420	METAL_RS00660	Metal_0135
NZ_CM001475.1	134617	136710		plus	cache domain-containing protein		protein-coding	WP_005368614.1	697	METAL_RS00665	Metal_0136
NZ_CM001475.1	136777	138297		plus	terpene synthase family protein		protein-coding	WP_005368616.1	506	METAL_RS00670	Metal_0137
NZ_CM001475.1	138418	138523		minus	uncharacterized gene		pseudogene			METAL_RS00675
NZ_CM001475.1	138710	139321		minus	ribonuclease HII	rnhB	protein-coding	WP_245549436.1	203	METAL_RS00680	Metal_0139
NZ_CM001475.1	139328	140098		minus	acyl-ACP--UDP-N-acetylglucosamine O-acyltransferase	lpxA	protein-coding	WP_005368620.1	256	METAL_RS00685	Metal_0140
NZ_CM001475.1	140101	140544		minus	3-hydroxyacyl-ACP dehydratase FabZ	fabZ	protein-coding	WP_005368622.1	147	METAL_RS00690	Metal_0141
NZ_CM001475.1	140688	141173		minus	OmpH family outer membrane protein		protein-coding	WP_005368624.1	161	METAL_RS00695	Metal_0142
NZ_CM001475.1	141273	143612		minus	outer membrane protein assembly factor BamA	bamA	protein-coding	WP_031430401.1	779	METAL_RS00700	Metal_0143
NZ_CM001475.1	143693	144694		minus	EF-P lysine aminoacylase EpmA	epmA	protein-coding	WP_005368630.1	333	METAL_RS00705	Metal_0144
NZ_CM001475.1	144853	145422		minus	elongation factor P	efp	protein-coding	WP_005368632.1	189	METAL_RS00710	Metal_0145
NZ_CM001475.1	145506	146516		plus	EF-P beta-lysylation protein EpmB	epmB	protein-coding	WP_005368634.1	336	METAL_RS00715	Metal_0146
NZ_CM001475.1	146664	149798		plus	calcium-binding protein		protein-coding	WP_005368635.1	1044	METAL_RS00720	Metal_0147
NZ_CM001475.1	150094	150561		plus	phage portal protein family protein		protein-coding	WP_169740947.1	155	METAL_RS00725
NZ_CM001475.1	150601	151092		plus	phage portal protein family protein		protein-coding	WP_040578260.1	163	METAL_RS00730
NZ_CM001475.1	151118	152518		plus	phage head morphogenesis protein, SPP1 gp7		protein-coding	WP_005368638.1	466	METAL_RS20265	Metal_0149
NZ_CM001475.1	152515	152694		plus	hypothetical protein		protein-coding	WP_005368639.1	59	METAL_RS00740	Metal_0150
NZ_CM001475.1	152697	153137		plus	phage virion morphogenesis protein		protein-coding	WP_005368642.1	146	METAL_RS00745	Metal_0151
NZ_CM001475.1	153560	154648		minus	HupE/UreJ family protein		protein-coding	WP_005368644.1	362	METAL_RS19680	Metal_0152
NZ_CM001475.1	154645	155478		minus	DUF4198 domain-containing protein		protein-coding	WP_005368646.1	277	METAL_RS00755	Metal_0153
NZ_CM001475.1	155618	156826		minus	hypothetical protein		protein-coding	WP_005368648.1	402	METAL_RS00760	Metal_0154
NZ_CM001475.1	157114	157296		minus	hypothetical protein		protein-coding	WP_005368650.1	60	METAL_RS00765	Metal_0155
NZ_CM001475.1	157471	158139		minus	hypothetical protein		protein-coding	WP_005368652.1	222	METAL_RS00770	Metal_0156
NZ_CM001475.1	158196	158765		minus	TetR/AcrR family transcriptional regulator		protein-coding	WP_005368654.1	189	METAL_RS00775	Metal_0157
NZ_CM001475.1	158878	159528		plus	glutathione S-transferase family protein		protein-coding	WP_005368656.1	216	METAL_RS00780	Metal_0158
NZ_CM001475.1	159836	160738		minus	PA0069 family radical SAM protein		protein-coding	WP_245549437.1	300	METAL_RS00785	Metal_0159
NZ_CM001475.1	160958	161740		plus	TIGR01458 family HAD-type hydrolase		protein-coding	WP_005368662.1	260	METAL_RS00790	Metal_0160
NZ_CM001475.1	161860	162414		plus	hypothetical protein		protein-coding	WP_005368664.1	184	METAL_RS00795	Metal_0161
NZ_CM001475.1	162703	163881		minus	DGQHR domain-containing protein		protein-coding	WP_005368666.1	392	METAL_RS00800	Metal_0162
NZ_CM001475.1	163878	164561		minus	hypothetical protein		protein-coding	WP_005368667.1	227	METAL_RS20270	Metal_0163
NZ_CM001475.1	164571	165407		minus	DNA adenine methylase		protein-coding	WP_005368669.1	278	METAL_RS20275	Metal_0164
NZ_CM001475.1	165616	166371		minus	DNA-binding domain-containing protein		protein-coding	WP_005368671.1	251	METAL_RS00810	Metal_0165
NZ_CM001475.1	166378	167226		minus	DUF692 domain-containing protein		protein-coding	WP_005368673.1	282	METAL_RS00815	Metal_0166
NZ_CM001475.1	167312	167710		minus	hypothetical protein		protein-coding	WP_005368675.1	132	METAL_RS00820	Metal_0167
NZ_CM001475.1	167988	169640		plus	copper resistance system multicopper oxidase		protein-coding	WP_213069425.1	550	METAL_RS00825	Metal_0168
NZ_CM001475.1	169637	170344		plus	copper resistance protein B		protein-coding	WP_005368678.1	235	METAL_RS00830	Metal_0169
NZ_CM001475.1	170427	170984		minus	thiol:disulfide interchange protein DsbA/DsbL		protein-coding	WP_051040439.1	185	METAL_RS22040
NZ_CM001475.1	171564	172250		minus	c-type cytochrome		protein-coding	WP_005368681.1	228	METAL_RS00840	Metal_0171
NZ_CM001475.1	172357	172965		plus	ribosome biogenesis GTP-binding protein YihA/YsxC	yihA	protein-coding	WP_005368683.1	202	METAL_RS00845	Metal_0172
NZ_CM001475.1	172962	173843		minus	MBL fold metallo-hydrolase		protein-coding	WP_005368685.1	293	METAL_RS00850	Metal_0173
NZ_CM001475.1	173860	174702		minus	HDOD domain-containing protein		protein-coding	WP_005368686.1	280	METAL_RS00855	Metal_0174
NZ_CM001475.1	174945	175694		minus	MBL fold metallo-hydrolase		protein-coding	WP_005368688.1	249	METAL_RS00860	Metal_0175
NZ_CM001475.1	175869	176924		minus	phosphotransferase enzyme family protein		protein-coding	WP_031430422.1	351	METAL_RS00865	Metal_0176
NZ_CM001475.1	176945	177283		minus	TraR/DksA family transcriptional regulator		protein-coding	WP_005368691.1	112	METAL_RS00870	Metal_0177
NZ_CM001475.1	177431	178333		plus	AAA family ATPase		protein-coding	WP_005368693.1	300	METAL_RS00875	Metal_0178
NZ_CM001475.1	178333	179289		plus	DUF58 domain-containing protein		protein-coding	WP_005368696.1	318	METAL_RS00880	Metal_0179
NZ_CM001475.1	179286	181241		plus	transglutaminase TgpA family protein		protein-coding	WP_005368698.1	651	METAL_RS00885	Metal_0180
NZ_CM001475.1	181626	182006		minus	hypothetical protein		protein-coding	WP_005368700.1	126	METAL_RS00890	Metal_0181
NZ_CM001475.1	182450	183178		plus	DUF1538 domain-containing protein		protein-coding	WP_005368701.1	242	METAL_RS00895	Metal_0182
NZ_CM001475.1	183175	183954		plus	DUF1538 domain-containing protein		protein-coding	WP_005368704.1	259	METAL_RS00900	Metal_0183
NZ_CM001475.1	183963	184313		plus	P-II family nitrogen regulator		protein-coding	WP_005368706.1	116	METAL_RS00905	Metal_0184
NZ_CM001475.1	184310	184717		plus	CBS domain-containing protein		protein-coding	WP_005368708.1	135	METAL_RS00910	Metal_0185
NZ_CM001475.1	184807	185235		minus	TM2 domain-containing protein		protein-coding	WP_005368710.1	142	METAL_RS00915	Metal_0186
NZ_CM001475.1	185314	185757		minus	universal stress protein		protein-coding	WP_005368711.1	147	METAL_RS00920	Metal_0187
NZ_CM001475.1	185766	186275		minus	hypothetical protein		protein-coding	WP_005368717.1	169	METAL_RS00925	Metal_0188
NZ_CM001475.1	186455	188347		minus	ATP-binding cassette domain-containing protein		protein-coding	WP_005368718.1	630	METAL_RS00930	Metal_0189
NZ_CM001475.1	188552	189316		plus	inositol monophosphatase family protein		protein-coding	WP_005368720.1	254	METAL_RS00935	Metal_0190
NZ_CM001475.1	189435	189812		minus	hypothetical protein		protein-coding	WP_005368722.1	125	METAL_RS00940	Metal_0191
NZ_CM001475.1	190676	191029		plus	FUN14 domain-containing protein		protein-coding	WP_031430426.1	117	METAL_RS00945	Metal_0192
NZ_CM001475.1	191221	191421		plus	cold-shock protein		protein-coding	WP_005368725.1	66	METAL_RS00950	Metal_0193
NZ_CM001475.1	191591	192517		plus	AEC family transporter		protein-coding	WP_005368726.1	308	METAL_RS00955	Metal_0194
NZ_CM001475.1	192537	193760		plus	competence/damage-inducible protein A		protein-coding	WP_005368727.1	407	METAL_RS00960	Metal_0195
NZ_CM001475.1	193763	195658		plus	ATP-binding cassette domain-containing protein		protein-coding	WP_005368728.1	631	METAL_RS00965	Metal_0196
NZ_CM001475.1	195728	195815		plus	tRNA-Ser		tRNA			METAL_RS00970	Metal_0197
NZ_CM001475.1	196250	197011		plus	SIR2 family NAD-dependent protein deacylase		protein-coding	WP_005368729.1	253	METAL_RS20280	Metal_0198
NZ_CM001475.1	197156	198919		minus	hydrogenase maturation protein		protein-coding	WP_005368730.1	587	METAL_RS00980	Metal_0199
NZ_CM001475.1	199110	199907		minus	putative carbohydrate binding protein		protein-coding	WP_005368732.1	265	METAL_RS20285	Metal_0200
NZ_CM001475.1	200171	200482		minus	hypothetical protein		protein-coding	WP_005368742.1	103	METAL_RS20290	Metal_0201
NZ_CM001475.1	200983	201387		plus	helix-turn-helix domain-containing protein		protein-coding	WP_005368744.1	134	METAL_RS00985	Metal_0202
NZ_CM001475.1	201910	202134		plus	uncharacterized gene	tnpA	pseudogene			METAL_RS00990	Metal_0203
NZ_CM001475.1	202351	203109		minus	DUF2490 domain-containing protein		protein-coding	WP_005368748.1	252	METAL_RS00995	Metal_0204
NZ_CM001475.1	203181	203537		minus	YgiW/YdeI family stress tolerance OB fold protein		protein-coding	WP_005368751.1	118	METAL_RS01000	Metal_0205
NZ_CM001475.1	203648	205045		minus	sensor histidine kinase		protein-coding	WP_005368753.1	465	METAL_RS01005	Metal_0206
NZ_CM001475.1	205042	205701		minus	response regulator		protein-coding	WP_005368755.1	219	METAL_RS01010	Metal_0207
NZ_CM001475.1	205944	207254		plus	MgtC/SapB family protein		protein-coding	WP_031430431.1	436	METAL_RS01015	Metal_0208
NZ_CM001475.1	207671	208612		plus	YfdX family protein		protein-coding	WP_005368759.1	313	METAL_RS01020	Metal_0209
NZ_CM001475.1	209125	210195		minus	sulfotransferase		protein-coding	WP_005368761.1	356	METAL_RS01025	Metal_0210
NZ_CM001475.1	210192	210560		minus	hypothetical protein		protein-coding	WP_005368763.1	122	METAL_RS01030	Metal_0211
NZ_CM001475.1	210579	210794		minus	hypothetical protein		protein-coding	WP_005368764.1	71	METAL_RS01035	Metal_0212
NZ_CM001475.1	210784	212145		minus	arylsulfotransferase family protein		protein-coding	WP_005368766.1	453	METAL_RS01040	Metal_0213
NZ_CM001475.1	212323	212616		plus	transposase		protein-coding	WP_213069426.1	97	METAL_RS22045	Metal_0214
NZ_CM001475.1	213236	215380		minus	hypothetical protein		protein-coding	WP_005368768.1	714	METAL_RS01045	Metal_0215
NZ_CM001475.1	215676	216029		minus	hypothetical protein		protein-coding	WP_031430435.1	117	METAL_RS01050	Metal_0216
NZ_CM001475.1	216087	216797		minus	TVP38/TMEM64 family protein		protein-coding	WP_005368770.1	236	METAL_RS01055	Metal_0217
NZ_CM001475.1	216809	219355		minus	magnesium-translocating P-type ATPase	mgtA	protein-coding	WP_005368773.1	848	METAL_RS01060	Metal_0218
NZ_CM001475.1	219620	220075		minus	hypothetical protein		protein-coding	WP_005368774.1	151	METAL_RS20300	Metal_0219
NZ_CM001475.1	220572	220880		plus	hypothetical protein		protein-coding	WP_005368776.1	102	METAL_RS19690	Metal_0220
NZ_CM001475.1	221120	221842		minus	DUF3581 domain-containing protein		protein-coding	WP_005368777.1	240	METAL_RS01080	Metal_0221
NZ_CM001475.1	222230	223858		minus	copper resistance D family protein		protein-coding	WP_005368779.1	542	METAL_RS01090	Metal_0222
NZ_CM001475.1	224345	225073		plus	TSUP family transporter		protein-coding	WP_005368781.1	242	METAL_RS01095	Metal_0223
NZ_CM001475.1	225113	225820		plus	fluoride efflux transporter CrcB	crcB	protein-coding	WP_005368783.1	235	METAL_RS21920	Metal_0224
NZ_CM001475.1	225796	226110		plus	DUF190 domain-containing protein		protein-coding	WP_005368785.1	104	METAL_RS01105	Metal_0225
NZ_CM001475.1	226271	226441		minus	hypothetical protein		protein-coding	WP_213069427.1	56	METAL_RS20305	Metal_0226
NZ_CM001475.1	226566	229226		minus	cation-translocating P-type ATPase		protein-coding	WP_005368787.1	886	METAL_RS01110	Metal_0227
NZ_CM001475.1	229425	229769		minus	hypothetical protein		protein-coding	WP_213069428.1	114	METAL_RS20310	Metal_0228
NZ_CM001475.1	229984	230115		minus	hypothetical protein		protein-coding	WP_281023974.1	43	METAL_RS21780
NZ_CM001475.1	230169	230639		minus	HAD family hydrolase		protein-coding	WP_005368790.1	156	METAL_RS01120	Metal_0229
NZ_CM001475.1	230664	230975		minus	DUF190 domain-containing protein		protein-coding	WP_005368791.1	103	METAL_RS01125	Metal_0230
NZ_CM001475.1	231175	231351		plus	uncharacterized gene	eno	pseudogene			METAL_RS21365
NZ_CM001475.1	232196	234064		minus	phosphomethylpyrimidine synthase ThiC	thiC	protein-coding	WP_005368796.1	622	METAL_RS01135	Metal_0232
NZ_CM001475.1	234276	235586		minus	histidinol dehydrogenase	hisD	protein-coding	WP_005368798.1	436	METAL_RS01140	Metal_0233
NZ_CM001475.1	235591	236223		minus	ATP phosphoribosyltransferase	hisG	protein-coding	WP_005368800.1	210	METAL_RS01145	Metal_0234
NZ_CM001475.1	236233	237498		minus	UDP-N-acetylglucosamine 1-carboxyvinyltransferase	murA	protein-coding	WP_005368803.1	421	METAL_RS01150	Metal_0235
NZ_CM001475.1	237548	237859		minus	STAS domain-containing protein		protein-coding	WP_005368805.1	103	METAL_RS01155	Metal_0236
NZ_CM001475.1	237856	238329		minus	outer membrane lipid asymmetry maintenance protein MlaD	mlaD	protein-coding	WP_005368806.1	157	METAL_RS01160	Metal_0237
NZ_CM001475.1	238331	239113		minus	lipid asymmetry maintenance ABC transporter permease subunit MlaE	mlaE	protein-coding	WP_005368808.1	260	METAL_RS01165	Metal_0238
NZ_CM001475.1	239124	239951		minus	ATP-binding cassette domain-containing protein		protein-coding	WP_005368810.1	275	METAL_RS01170	Metal_0239
NZ_CM001475.1	240244	241221		plus	KpsF/GutQ family sugar-phosphate isomerase		protein-coding	WP_031430445.1	325	METAL_RS01175	Metal_0240
NZ_CM001475.1	241230	241754		plus	3-deoxy-manno-octulosonate-8-phosphatase KdsC	kdsC	protein-coding	WP_005368814.1	174	METAL_RS01180	Metal_0241
NZ_CM001475.1	241751	242317		plus	LPS export ABC transporter periplasmic protein LptC	lptC	protein-coding	WP_005368816.1	188	METAL_RS01185	Metal_0242
NZ_CM001475.1	242304	242822		plus	lipopolysaccharide transport periplasmic protein LptA	lptA	protein-coding	WP_005368818.1	172	METAL_RS01190	Metal_0243
NZ_CM001475.1	242829	243554		plus	LPS export ABC transporter ATP-binding protein	lptB	protein-coding	WP_005368820.1	241	METAL_RS01195	Metal_0244
NZ_CM001475.1	243582	245030		plus	RNA polymerase factor sigma-54		protein-coding	WP_005368822.1	482	METAL_RS01200	Metal_0245
NZ_CM001475.1	245071	245358		plus	ribosome hibernation-promoting factor, HPF/YfiA family	hpf	protein-coding	WP_005368825.1	95	METAL_RS01205	Metal_0246
NZ_CM001475.1	245449	246306		plus	RNase adapter RapZ	rapZ	protein-coding	WP_005368826.1	285	METAL_RS01210	Metal_0247
NZ_CM001475.1	246387	247160		minus	Mut7-C RNAse domain-containing protein		protein-coding	WP_005368828.1	257	METAL_RS01215	Metal_0248
NZ_CM001475.1	247255	247932		minus	response regulator transcription factor		protein-coding	WP_005368830.1	225	METAL_RS01220	Metal_0249
NZ_CM001475.1	247956	248207		minus	PepSY domain-containing protein		protein-coding	WP_031430453.1	83	METAL_RS01225	Metal_0250
NZ_CM001475.1	248328	249302		minus	signal peptide peptidase SppA	sppA	protein-coding	WP_005368833.1	324	METAL_RS01230	Metal_0251
NZ_CM001475.1	249310	249957		minus	HAD-IA family hydrolase		protein-coding	WP_005368835.1	215	METAL_RS01235	Metal_0252
NZ_CM001475.1	249941	250903		minus	23S rRNA pseudouridine(955/2504/2580) synthase RluC	rluC	protein-coding	WP_005368836.1	320	METAL_RS01240	Metal_0253
NZ_CM001475.1	251433	253676		plus	Rne/Rng family ribonuclease		protein-coding	WP_005368838.1	747	METAL_RS01245	Metal_0254
NZ_CM001475.1	254033	255478		plus	aldehyde dehydrogenase family protein		protein-coding	WP_005368840.1	481	METAL_RS01250	Metal_0255
NZ_CM001475.1	255809	258772		plus	bifunctional diguanylate cyclase/phosphodiesterase		protein-coding	WP_005368842.1	987	METAL_RS19695	Metal_0256
NZ_CM001475.1	258866	259327		minus	nucleoside deaminase		protein-coding	WP_005368844.1	153	METAL_RS01260	Metal_0257
NZ_CM001475.1	259352	260776		minus	MBL fold metallo-hydrolase		protein-coding	WP_005368846.1	474	METAL_RS01265	Metal_0258
NZ_CM001475.1	260793	261713		minus	glycerophosphodiester phosphodiesterase		protein-coding	WP_040578410.1	306	METAL_RS01270	Metal_0259
NZ_CM001475.1	261728	262240		minus	phosphatidylglycerophosphatase A family protein		protein-coding	WP_005368849.1	170	METAL_RS01275	Metal_0260
NZ_CM001475.1	262224	263159		minus	thiamine-phosphate kinase	thiL	protein-coding	WP_005368851.1	311	METAL_RS01280	Metal_0261
NZ_CM001475.1	263343	263801		minus	transcription antitermination factor NusB	nusB	protein-coding	WP_005368854.1	152	METAL_RS01285	Metal_0262
NZ_CM001475.1	263801	264274		minus	6,7-dimethyl-8-ribityllumazine synthase	ribH	protein-coding	WP_005368855.1	157	METAL_RS01290	Metal_0263
NZ_CM001475.1	264505	265635		minus	bifunctional 3,4-dihydroxy-2-butanone-4-phosphate synthase/GTP cyclohydrolase II	ribBA	protein-coding	WP_005368857.1	376	METAL_RS01295	Metal_0264
NZ_CM001475.1	265651	266304		minus	riboflavin synthase		protein-coding	WP_005368858.1	217	METAL_RS01300	Metal_0265
NZ_CM001475.1	266406	267494		minus	bifunctional diaminohydroxyphosphoribosylaminopyrimidine deaminase/5-amino-6-(5-phosphoribosylamino)uracil reductase RibD	ribD	protein-coding	WP_005368860.1	362	METAL_RS01305	Metal_0266
NZ_CM001475.1	267495	267947		minus	transcriptional regulator NrdR	nrdR	protein-coding	WP_005368862.1	150	METAL_RS01310	Metal_0267
NZ_CM001475.1	268591	272283		plus	FAD-dependent oxidoreductase		protein-coding	WP_005368864.1	1230	METAL_RS01315	Metal_0268
NZ_CM001475.1	272730	272951		plus	PA3496 family putative envelope integrity protein		protein-coding	WP_036304347.1	73	METAL_RS01320	Metal_0269
NZ_CM001475.1	273011	273265		minus	glutaredoxin 3	grxC	protein-coding	WP_005368868.1	84	METAL_RS01325	Metal_0270
NZ_CM001475.1	273301	275625		minus	type I DNA topoisomerase	topA	protein-coding	WP_005368869.1	774	METAL_RS01330	Metal_0271
NZ_CM001475.1	275718	276185		minus	DUF494 domain-containing protein		protein-coding	WP_005368871.1	155	METAL_RS01335	Metal_0272
NZ_CM001475.1	276201	277331		minus	DNA-processing protein DprA	dprA	protein-coding	WP_005368873.1	376	METAL_RS01340	Metal_0273
NZ_CM001475.1	277300	278418		minus	LysM peptidoglycan-binding domain-containing protein		protein-coding	WP_005368875.1	372	METAL_RS01345	Metal_0274
NZ_CM001475.1	278520	279032		plus	peptide deformylase	def	protein-coding	WP_005368876.1	170	METAL_RS01350	Metal_0275
NZ_CM001475.1	279029	279952		plus	methionyl-tRNA formyltransferase	fmt	protein-coding	WP_005368877.1	307	METAL_RS01355	Metal_0276
NZ_CM001475.1	279959	281245		plus	16S rRNA (cytosine(967)-C(5))-methyltransferase RsmB	rsmB	protein-coding	WP_005368879.1	428	METAL_RS01360	Metal_0277
NZ_CM001475.1	281223	281795		plus	DUF4390 domain-containing protein		protein-coding	WP_005368881.1	190	METAL_RS01365	Metal_0278
NZ_CM001475.1	281777	283918		plus	sensor histidine kinase		protein-coding	WP_005368882.1	713	METAL_RS01370	Metal_0279
NZ_CM001475.1	283936	285297		plus	sigma-54-dependent transcriptional regulator		protein-coding	WP_005368884.1	453	METAL_RS01375	Metal_0280
NZ_CM001475.1	285387	286832		minus	pyruvate kinase	pyk	protein-coding	WP_005368886.1	481	METAL_RS01380	Metal_0281
NZ_CM001475.1	286848	287861		minus	type I glyceraldehyde-3-phosphate dehydrogenase	gap	protein-coding	WP_005368887.1	337	METAL_RS01385	Metal_0282
NZ_CM001475.1	288405	289070		minus	alpha/beta hydrolase		protein-coding	WP_005368889.1	221	METAL_RS01390	Metal_0283
NZ_CM001475.1	289079	289501		minus	GFA family protein		protein-coding	WP_005368891.1	140	METAL_RS01395	Metal_0284
NZ_CM001475.1	289588	289947		plus	DUF3301 domain-containing protein		protein-coding	WP_005368893.1	119	METAL_RS01400	Metal_0285
NZ_CM001475.1	289984	290643		minus	peroxiredoxin		protein-coding	WP_005368895.1	219	METAL_RS01405	Metal_0286
NZ_CM001475.1	290809	290946		minus	hypothetical protein		protein-coding	WP_005368897.1	45	METAL_RS20315	Metal_0287
NZ_CM001475.1	291093	291785		minus	TetR/AcrR family transcriptional regulator		protein-coding	WP_005368899.1	230	METAL_RS01410	Metal_0288
NZ_CM001475.1	291944	293485		plus	SulP family inorganic anion transporter		protein-coding	WP_005368901.1	513	METAL_RS01415	Metal_0289
NZ_CM001475.1	293523	294215		plus	carbonic anhydrase family protein		protein-coding	WP_005368903.1	230	METAL_RS01420	Metal_0290
NZ_CM001475.1	294555	295028		minus	Crp/Fnr family transcriptional regulator		protein-coding	WP_005368905.1	157	METAL_RS01425	Metal_0291
NZ_CM001475.1	295357	297825		plus	histidine kinase dimerization/phosphoacceptor domain -containing protein		protein-coding	WP_213069430.1	822	METAL_RS01430	Metal_0292
NZ_CM001475.1	297841	297996		minus	hypothetical protein		protein-coding	WP_169740931.1	51	METAL_RS20320	Metal_0293
NZ_CM001475.1	298001	298231		plus	hypothetical protein		protein-coding	WP_169740932.1	76	METAL_RS01435
NZ_CM001475.1	298661	299371		plus	hypothetical protein		protein-coding	WP_213069431.1	236	METAL_RS01440	Metal_0294
NZ_CM001475.1	299507	300178		plus	2OG-Fe dioxygenase family protein		protein-coding	WP_005368911.1	223	METAL_RS01445	Metal_0295
NZ_CM001475.1	300342	301592		minus	cysteine desulfurase-like protein		protein-coding	WP_031430485.1	416	METAL_RS01450	Metal_0296
NZ_CM001475.1	302245	303597		minus	ATP-binding protein		protein-coding	WP_005368915.1	450	METAL_RS01455	Metal_0297
NZ_CM001475.1	303822	305867		plus	TonB-dependent receptor		protein-coding	WP_005368917.1	681	METAL_RS01460	Metal_0298
NZ_CM001475.1	305960	309400		minus	hypothetical protein		protein-coding	WP_040578267.1	1146	METAL_RS01465	Metal_0299
NZ_CM001475.1	309796	310887		plus	histidinol-phosphate transaminase	hisC	protein-coding	WP_040578411.1	363	METAL_RS01470	Metal_0300
NZ_CM001475.1	311072	311671		plus	ubiquinol-cytochrome c reductase iron-sulfur subunit	petA	protein-coding	WP_005368923.1	199	METAL_RS01475	Metal_0301
NZ_CM001475.1	311668	313083		plus	cytochrome b		protein-coding	WP_005368925.1	471	METAL_RS01480	Metal_0302
NZ_CM001475.1	313085	313807		plus	cytochrome c1		protein-coding	WP_005368928.1	240	METAL_RS01485	Metal_0303
NZ_CM001475.1	313997	314572		plus	glutathione S-transferase N-terminal domain-containing protein		protein-coding	WP_245549438.1	191	METAL_RS01490	Metal_0304
NZ_CM001475.1	314569	314958		plus	ClpXP protease specificity-enhancing factor		protein-coding	WP_005368932.1	129	METAL_RS01495	Metal_0305
NZ_CM001475.1	315032	315107		plus	tRNA-Lys		tRNA			METAL_RS01500	Metal_0306
NZ_CM001475.1	315236	315685		minus	hypothetical protein		protein-coding	WP_031430497.1	149	METAL_RS01505	Metal_0307
NZ_CM001475.1	315926	317878		minus	aconitate hydratase		protein-coding	WP_005368934.1	650	METAL_RS01510	Metal_0308
NZ_CM001475.1	317906	319009		minus	AI-2E family transporter		protein-coding	WP_005368935.1	367	METAL_RS01515	Metal_0309
NZ_CM001475.1	319482	320060		minus	hypothetical protein		protein-coding	WP_005368936.1	192	METAL_RS01520	Metal_0311
NZ_CM001475.1	320404	323646		minus	chemotaxis protein CheB		protein-coding	WP_169740950.1	1080	METAL_RS01525	Metal_0312
NZ_CM001475.1	324634	325773		plus	sugar transferase		protein-coding	WP_005368942.1	379	METAL_RS19700	Metal_0314
NZ_CM001475.1	325850	332248		plus	DUF4082 domain-containing protein		protein-coding	WP_005368945.1	2132	METAL_RS19705	Metal_0315
NZ_CM001475.1	332739	336257		plus	DUF4082 domain-containing protein		protein-coding	WP_213069432.1	1172	METAL_RS01545	Metal_0317
NZ_CM001475.1	336340	336864		plus	acyltransferase		protein-coding	WP_005368950.1	174	METAL_RS01550	Metal_0318
NZ_CM001475.1	336981	338024		plus	Gfo/Idh/MocA family protein		protein-coding	WP_005368952.1	347	METAL_RS01555	Metal_0319
NZ_CM001475.1	338021	339139		plus	DegT/DnrJ/EryC1/StrS family aminotransferase		protein-coding	WP_005368954.1	372	METAL_RS01560	Metal_0320
NZ_CM001475.1	339157	339846		plus	acetyltransferase		protein-coding	WP_005368956.1	229	METAL_RS01565	Metal_0321
NZ_CM001475.1	339882	340859		plus	NAD-dependent epimerase/dehydratase family protein		protein-coding	WP_005368958.1	325	METAL_RS01570	Metal_0322
NZ_CM001475.1	340856	342055		plus	DegT/DnrJ/EryC1/StrS family aminotransferase		protein-coding	WP_005368961.1	399	METAL_RS01575	Metal_0323
NZ_CM001475.1	342074	343789		plus	GumC family protein		protein-coding	WP_005368963.1	571	METAL_RS01580	Metal_0324
NZ_CM001475.1	343827	344564		plus	CpsD/CapB family tyrosine-protein kinase		protein-coding	WP_005368966.1	245	METAL_RS01585	Metal_0325
NZ_CM001475.1	344647	345966		plus	nucleotide sugar dehydrogenase		protein-coding	WP_005368967.1	439	METAL_RS01590	Metal_0326
NZ_CM001475.1	345943	347127		minus	glycosyltransferase family 4 protein		protein-coding	WP_005368969.1	394	METAL_RS01595	Metal_0327
NZ_CM001475.1	347131	348636		minus	polysaccharide deacetylase family protein		protein-coding	WP_005368972.1	501	METAL_RS01600	Metal_0328
NZ_CM001475.1	349162	350121		plus	glycosyltransferase family 2 protein		protein-coding	WP_005368974.1	319	METAL_RS01605	Metal_0329
NZ_CM001475.1	350215	351087		plus	glycosyltransferase		protein-coding	WP_005368975.1	290	METAL_RS01610	Metal_0330
NZ_CM001475.1	351150	352550		plus	O-antigen ligase family protein		protein-coding	WP_005368977.1	466	METAL_RS01615	Metal_0331
NZ_CM001475.1	352569	353981		plus	class I SAM-dependent methyltransferase		protein-coding	WP_005368979.1	470	METAL_RS01620	Metal_0332
NZ_CM001475.1	354390	356063		plus	glycosyltransferase		protein-coding	WP_005368984.1	557	METAL_RS01625	Metal_0334
NZ_CM001475.1	356282	357217		plus	glycosyltransferase family 8 protein		protein-coding	WP_005368986.1	311	METAL_RS01630	Metal_0335
NZ_CM001475.1	357333	358679		plus	glycosyltransferase		protein-coding	WP_169740951.1	448	METAL_RS01635	Metal_0336
NZ_CM001475.1	358700	359668		plus	glycosyltransferase family 2 protein		protein-coding	WP_005368991.1	322	METAL_RS19710	Metal_0337
NZ_CM001475.1	359696	359896		minus	hypothetical protein		protein-coding	WP_031430531.1	66	METAL_RS21370
NZ_CM001475.1	359876	360559		plus	FkbM family methyltransferase		protein-coding	WP_245549506.1	227	METAL_RS01650	Metal_0338
NZ_CM001475.1	360729	362156		minus	chondroitinase-B domain-containing protein		protein-coding	WP_005368993.1	475	METAL_RS01655	Metal_0339
NZ_CM001475.1	362403	364397		minus	LamG-like jellyroll fold domain-containing protein		protein-coding	WP_005368994.1	664	METAL_RS21785	Metal_0340
NZ_CM001475.1	365414	367168		plus	O-antigen translocase		protein-coding	WP_005368998.1	584	METAL_RS01670	Metal_0342
NZ_CM001475.1	367335	368597		minus	hypothetical protein		protein-coding	WP_005369000.1	420	METAL_RS01675	Metal_0343
NZ_CM001475.1	368615	369220		minus	polysaccharide biosynthesis/export family protein		protein-coding	WP_005369003.1	201	METAL_RS01680	Metal_0344
NZ_CM001475.1	369612	370808		minus	L-2-hydroxyglutarate oxidase	lhgO	protein-coding	WP_005369004.1	398	METAL_RS01685	Metal_0345
NZ_CM001475.1	370942	372564		minus	exosortase E/protease, VPEID-CTERM system	xrtE	protein-coding	WP_005369006.1	540	METAL_RS01690	Metal_0346
NZ_CM001475.1	372857	373222		minus	VPEID-CTERM sorting domain-containing protein		protein-coding	WP_084675321.1	121	METAL_RS20325	Metal_0347
NZ_CM001475.1	373914	374696		plus	hypothetical protein		protein-coding	WP_005369010.1	260	METAL_RS01700	Metal_0348
NZ_CM001475.1	374871	375227		plus	HPF/RaiA family ribosome-associated protein		protein-coding	WP_005369012.1	118	METAL_RS01705	Metal_0349
NZ_CM001475.1	376175	376261		minus	tRNA-Leu		tRNA			METAL_RS01710	Metal_0350
NZ_CM001475.1	376346	377371		plus	tRNA preQ1(34) S-adenosylmethionine ribosyltransferase-isomerase QueA	queA	protein-coding	WP_005369014.1	341	METAL_RS01715	Metal_0351
NZ_CM001475.1	377334	378032		minus	helix-turn-helix transcriptional regulator		protein-coding	WP_005369016.1	232	METAL_RS01720	Metal_0352
NZ_CM001475.1	378280	378648		plus	group I truncated hemoglobin		protein-coding	WP_213069433.1	122	METAL_RS01725	Metal_0353
NZ_CM001475.1	378691	379671		plus	2Fe-2S iron-sulfur cluster-binding protein		protein-coding	WP_005369021.1	326	METAL_RS01730	Metal_0354
NZ_CM001475.1	380017	380289		plus	hypothetical protein		protein-coding	WP_005369023.1	90	METAL_RS01735	Metal_0355
NZ_CM001475.1	380557	381429		plus	energy transducer TonB		protein-coding	WP_005369025.1	290	METAL_RS01740	Metal_0356
NZ_CM001475.1	381432	382130		plus	MotA/TolQ/ExbB proton channel family protein		protein-coding	WP_005369027.1	232	METAL_RS01745	Metal_0357
NZ_CM001475.1	382130	382552		plus	ExbD/TolR family protein		protein-coding	WP_005369029.1	140	METAL_RS01750	Metal_0358
NZ_CM001475.1	382762	383229		minus	bacterioferritin	bfr	protein-coding	WP_005369030.1	155	METAL_RS01755	Metal_0359
NZ_CM001475.1	383512	384237		plus	TonB-dependent receptor		protein-coding	WP_005369032.1	241	METAL_RS01760	Metal_0360
NZ_CM001475.1	384466	384657		plus	hypothetical protein		protein-coding	WP_213069434.1	63	METAL_RS20330
NZ_CM001475.1	384662	384928		plus	hypothetical protein		protein-coding	WP_051040258.1	88	METAL_RS19720
NZ_CM001475.1	385083	385229		plus	hypothetical protein		protein-coding	WP_245549439.1	48	METAL_RS21390
NZ_CM001475.1	385659	387122		minus	4-hydroxy-3-polyprenylbenzoate decarboxylase	ubiD	protein-coding	WP_005369033.1	487	METAL_RS01775	Metal_0362
NZ_CM001475.1	387119	389158		minus	oligopeptidase A	prlC	protein-coding	WP_005369035.1	679	METAL_RS01780	Metal_0363
NZ_CM001475.1	389262	390038		minus	pentapeptide repeat-containing protein		protein-coding	WP_005369037.1	258	METAL_RS01785	Metal_0364
NZ_CM001475.1	390188	390691		minus	hypothetical protein		protein-coding	WP_005369039.1	167	METAL_RS01790	Metal_0365
NZ_CM001475.1	391303	391632		minus	exosortase system-associated protein, TIGR04073 family		protein-coding	WP_005369041.1	109	METAL_RS01795	Metal_0366
NZ_CM001475.1	391870	394101		minus	DNA topoisomerase IV subunit A	parC	protein-coding	WP_005369044.1	743	METAL_RS01800	Metal_0367
NZ_CM001475.1	394102	394599		minus	acyl-CoA thioesterase		protein-coding	WP_005369046.1	165	METAL_RS01805	Metal_0368
NZ_CM001475.1	394774	396096		minus	UDP-glucose dehydrogenase family protein		protein-coding	WP_005369049.1	440	METAL_RS01810	Metal_0369
NZ_CM001475.1	396209	398323		plus	RelA/SpoT family protein		protein-coding	WP_005369051.1	704	METAL_RS01815	Metal_0370
NZ_CM001475.1	398901	400823		plus	TolB family protein		protein-coding	WP_005369053.1	640	METAL_RS01820	Metal_0371
NZ_CM001475.1	400992	403697		plus	DNA polymerase I	polA	protein-coding	WP_005369055.1	901	METAL_RS01825	Metal_0372
NZ_CM001475.1	403827	404309		plus	DUF2934 domain-containing protein		protein-coding	WP_005369057.1	160	METAL_RS01830	Metal_0373
NZ_CM001475.1	404416	406659		plus	fused MFS/spermidine synthase		protein-coding	WP_005369059.1	747	METAL_RS01835	Metal_0374
NZ_CM001475.1	407122	408753		minus	ArnT family glycosyltransferase		protein-coding	WP_005369061.1	543	METAL_RS01840	Metal_0375
NZ_CM001475.1	408789	409064		minus	lipid-A-disaccharide synthase N-terminal domain-containing protein		protein-coding	WP_202053180.1	91	METAL_RS01845	Metal_0376
NZ_CM001475.1	409057	409788		minus	glycosyltransferase family 2 protein		protein-coding	WP_005369065.1	243	METAL_RS01850	Metal_0377
NZ_CM001475.1	409980	410372		minus	30S ribosomal protein S9	rpsI	protein-coding	WP_005369067.1	130	METAL_RS01855	Metal_0378
NZ_CM001475.1	410384	410812		minus	50S ribosomal protein L13	rplM	protein-coding	WP_005369068.1	142	METAL_RS01860	Metal_0379
NZ_CM001475.1	410946	411050		minus	cytochrome bd-I oxidase subunit CydX	cydX	protein-coding	WP_005369070.1	34	METAL_RS20335	Metal_0380
NZ_CM001475.1	411061	412200		minus	cytochrome d ubiquinol oxidase subunit II	cydB	protein-coding	WP_005369072.1	379	METAL_RS01870	Metal_0381
NZ_CM001475.1	412193	413755		minus	cytochrome ubiquinol oxidase subunit I		protein-coding	WP_005369073.1	520	METAL_RS01875	Metal_0382
NZ_CM001475.1	413755	413976		minus	cytochrome oxidase putative small subunit CydP	cydP	protein-coding	WP_005369075.1	73	METAL_RS22050	Metal_0383
NZ_CM001475.1	414426	414857		minus	DUF2721 domain-containing protein		protein-coding	WP_005369077.1	143	METAL_RS01885	Metal_0384
NZ_CM001475.1	415107	415952		plus	pirin family protein		protein-coding	WP_005369079.1	281	METAL_RS01890	Metal_0385
NZ_CM001475.1	415981	417282		minus	cytochrome c		protein-coding	WP_245549440.1	433	METAL_RS01895	Metal_0386
NZ_CM001475.1	417264	417704		minus	hypothetical protein		protein-coding	WP_005369088.1	146	METAL_RS01900	Metal_0387
NZ_CM001475.1	417714	418316		minus	cytochrome c oxidase subunit 3		protein-coding	WP_005369090.1	200	METAL_RS01905	Metal_0388
NZ_CM001475.1	418309	420303		minus	cytochrome c oxidase subunit I	ctaD	protein-coding	WP_005369092.1	664	METAL_RS01910	Metal_0389
NZ_CM001475.1	420315	421286		minus	cytochrome c oxidase subunit II		protein-coding	WP_245549441.1	323	METAL_RS01915	Metal_0390
NZ_CM001475.1	421563	422741		minus	DUF1624 domain-containing protein		protein-coding	WP_005369095.1	392	METAL_RS01920	Metal_0391
NZ_CM001475.1	423388	424137		minus	class I SAM-dependent methyltransferase		protein-coding	WP_005369097.1	249	METAL_RS01925	Metal_0392
NZ_CM001475.1	424643	426046		plus	hypothetical protein		protein-coding	WP_005369100.1	467	METAL_RS19725	Metal_0393
NZ_CM001475.1	426127	426978		plus	radical SAM protein		protein-coding	WP_005369102.1	283	METAL_RS01935	Metal_0394
NZ_CM001475.1	426975	429068		minus	putative bifunctional diguanylate cyclase/phosphodiesterase		protein-coding	WP_005369104.1	697	METAL_RS01940	Metal_0395
NZ_CM001475.1	429061	432621		minus	PAS domain S-box protein		protein-coding	WP_005369105.1	1186	METAL_RS19730	Metal_0396
NZ_CM001475.1	433051	433134		plus	tRNA-Leu		tRNA			METAL_RS01950	Metal_0397
NZ_CM001475.1	433242	434543		plus	trigger factor	tig	protein-coding	WP_005369107.1	433	METAL_RS01955	Metal_0398
NZ_CM001475.1	434551	435183		plus	ATP-dependent Clp endopeptidase proteolytic subunit ClpP	clpP	protein-coding	WP_005369109.1	210	METAL_RS01960	Metal_0399
NZ_CM001475.1	435282	436556		plus	ATP-dependent Clp protease ATP-binding subunit ClpX	clpX	protein-coding	WP_005369111.1	424	METAL_RS01965	Metal_0400
NZ_CM001475.1	436714	437046		plus	DMT family transporter		protein-coding	WP_005369113.1	110	METAL_RS01970	Metal_0401
NZ_CM001475.1	437148	438647		minus	lysine--tRNA ligase	lysS	protein-coding	WP_005369114.1	499	METAL_RS01975	Metal_0402
NZ_CM001475.1	438679	439777		minus	peptide chain release factor 2	prfB	protein-coding	WP_005369116.1	365	METAL_RS01980	Metal_0403
NZ_CM001475.1	440020	441291		plus	formylmethanofuran dehydrogenase subunit B		protein-coding	WP_005369118.1	423	METAL_RS01985	Metal_0404
NZ_CM001475.1	441288	442952		plus	formylmethanofuran dehydrogenase subunit A		protein-coding	WP_005369121.1	554	METAL_RS01990	Metal_0405
NZ_CM001475.1	443019	443075		plus	DUF4160 domain-containing protein		protein-coding	WP_213069493.1	18	METAL_RS22055
NZ_CM001475.1	443072	443332		plus	DUF2442 domain-containing protein		protein-coding	WP_005369124.1	86	METAL_RS01995	Metal_0407
NZ_CM001475.1	443381	443629		plus	type II toxin-antitoxin system Phd/YefM family antitoxin		protein-coding	WP_005369126.1	82	METAL_RS02000	Metal_0408
NZ_CM001475.1	443619	443903		plus	type II toxin-antitoxin system RelE family toxin		protein-coding	WP_005369128.1	94	METAL_RS02005	Metal_0409
NZ_CM001475.1	444049	444309		plus	DUF4160 domain-containing protein		protein-coding	WP_005369131.1	86	METAL_RS02010	Metal_0410
NZ_CM001475.1	444314	444568		plus	DUF2442 domain-containing protein		protein-coding	WP_005369132.1	84	METAL_RS02015	Metal_0411
NZ_CM001475.1	444763	445659		plus	formylmethanofuran--tetrahydromethanopterin N-formyltransferase	fhcD	protein-coding	WP_005369134.1	298	METAL_RS02020	Metal_0412
NZ_CM001475.1	445656	446468		plus	formylmethanofuran dehydrogenase subunit C		protein-coding	WP_005369136.1	270	METAL_RS02025	Metal_0413
NZ_CM001475.1	446642	447799		plus	cation:proton antiporter		protein-coding	WP_005369138.1	385	METAL_RS02030	Metal_0414
NZ_CM001475.1	448214	448906		minus	hypothetical protein		protein-coding	WP_005369154.1	230	METAL_RS02035	Metal_0415
NZ_CM001475.1	449502	449834		minus	small metal-binding protein SmbP	smbP	protein-coding	WP_005369156.1	110	METAL_RS02040	Metal_0416
NZ_CM001475.1	450551	452176		plus	hypothetical protein		protein-coding	WP_005369157.1	541	METAL_RS02045	Metal_0417
NZ_CM001475.1	452201	453853		plus	PKD domain-containing protein		protein-coding	WP_005369158.1	550	METAL_RS02050	Metal_0418
NZ_CM001475.1	454255	455916		plus	ShlB/FhaC/HecB family hemolysin secretion/activation protein		protein-coding	WP_005369159.1	553	METAL_RS02055	Metal_0419
NZ_CM001475.1	455939	466306		plus	filamentous haemagglutinin family protein		protein-coding	WP_005369160.1	3455	METAL_RS02060	Metal_0420
NZ_CM001475.1	466558	468378		plus	DUF2341 domain-containing protein		protein-coding	WP_005369161.1	606	METAL_RS02065	Metal_0421
NZ_CM001475.1	468381	468785		plus	ExbD/TolR family protein		protein-coding	WP_005369162.1	134	METAL_RS02070	Metal_0422
NZ_CM001475.1	468791	469462		plus	energy transducer TonB family protein		protein-coding	WP_005369163.1	223	METAL_RS02075	Metal_0423
NZ_CM001475.1	469608	471437		plus	putative porin		protein-coding	WP_005369165.1	609	METAL_RS02080	Metal_0424
NZ_CM001475.1	471452	472192		plus	hypothetical protein		protein-coding	WP_005369167.1	246	METAL_RS02085	Metal_0425
NZ_CM001475.1	472732	473199		minus	cupin domain-containing protein		protein-coding	WP_005369168.1	155	METAL_RS02090	Metal_0426
NZ_CM001475.1	473230	474663		minus	arylsulfotransferase family protein		protein-coding	WP_005369169.1	477	METAL_RS02095	Metal_0427
NZ_CM001475.1	475289	478027		plus	TonB-dependent receptor		protein-coding	WP_005369170.1	912	METAL_RS02100	Metal_0428
NZ_CM001475.1	478290	479243		plus	SMP-30/gluconolactonase/LRE family protein		protein-coding	WP_005369171.1	317	METAL_RS02105	Metal_0429
NZ_CM001475.1	480225	480683		plus	rhodanese-like domain-containing protein		protein-coding	WP_005369173.1	152	METAL_RS02110	Metal_0431
NZ_CM001475.1	480795	483134		plus	DUF1549 and DUF1553 domain-containing protein		protein-coding	WP_005369174.1	779	METAL_RS02115	Metal_0432
NZ_CM001475.1	483161	484633		plus	DUF1501 domain-containing protein		protein-coding	WP_005369175.1	490	METAL_RS02120	Metal_0433
NZ_CM001475.1	484789	485145		plus	hypothetical protein		protein-coding	WP_245549443.1	118	METAL_RS02125	Metal_0435
NZ_CM001475.1	485159	485746		plus	peroxiredoxin		protein-coding	WP_005369178.1	195	METAL_RS02130	Metal_0436
NZ_CM001475.1	485750	486415		plus	c-type cytochrome		protein-coding	WP_005369179.1	221	METAL_RS02135	Metal_0437
NZ_CM001475.1	486446	488068		plus	PepSY domain-containing protein		protein-coding	WP_005369180.1	540	METAL_RS02140	Metal_0438
NZ_CM001475.1	488156	488371		plus	Sec-independent protein translocase subunit TatA		protein-coding	WP_005369181.1	71	METAL_RS02145	Metal_0439
NZ_CM001475.1	488379	488690		plus	Sec-independent protein translocase protein TatB	tatB	protein-coding	WP_005369182.1	103	METAL_RS02150	Metal_0440
NZ_CM001475.1	488928	490010		plus	sigma-54 interaction domain-containing protein		protein-coding	WP_005369183.1	360	METAL_RS02155	Metal_0441
NZ_CM001475.1	490359	490517		plus	uncharacterized gene		pseudogene			METAL_RS02160	Metal_0442
NZ_CM001475.1	490586	491449		minus	hypothetical protein		protein-coding	WP_005369185.1	287	METAL_RS02165	Metal_0443
NZ_CM001475.1	491786	492565		minus	methyltransferase		protein-coding	WP_005369186.1	259	METAL_RS02170	Metal_0444
NZ_CM001475.1	492823	494946		minus	putative bifunctional diguanylate cyclase/phosphodiesterase		protein-coding	WP_005369187.1	707	METAL_RS19735	Metal_0445
NZ_CM001475.1	494952	495758		minus	YfiR family protein		protein-coding	WP_031430591.1	268	METAL_RS02180	Metal_0446
NZ_CM001475.1	496331	498937		plus	DNA gyrase subunit A	gyrA	protein-coding	WP_005369189.1	868	METAL_RS02185	Metal_0447
NZ_CM001475.1	498940	500019		plus	3-phosphoserine/phosphohydroxythreonine transaminase	serC	protein-coding	WP_005369190.1	359	METAL_RS02190	Metal_0448
NZ_CM001475.1	500054	501139		plus	prephenate dehydratase	pheA	protein-coding	WP_213069494.1	361	METAL_RS02195	Metal_0449
NZ_CM001475.1	501244	502356		plus	histidinol-phosphate transaminase	hisC	protein-coding	WP_005369199.1	370	METAL_RS02200	Metal_0450
NZ_CM001475.1	502349	503224		plus	prephenate dehydrogenase		protein-coding	WP_040578424.1	291	METAL_RS02205	Metal_0451
NZ_CM001475.1	503226	504548		plus	3-phosphoshikimate 1-carboxyvinyltransferase	aroA	protein-coding	WP_005369202.1	440	METAL_RS02210	Metal_0452
NZ_CM001475.1	504548	505210		plus	(d)CMP kinase	cmk	protein-coding	WP_005369208.1	220	METAL_RS02215	Metal_0453
NZ_CM001475.1	505300	506958		plus	30S ribosomal protein S1	rpsA	protein-coding	WP_005369209.1	552	METAL_RS02220	Metal_0454
NZ_CM001475.1	507028	507333		plus	integration host factor subunit beta		protein-coding	WP_005369210.1	101	METAL_RS02225	Metal_0455
NZ_CM001475.1	507671	508150		minus	FKBP-type peptidyl-prolyl cis-trans isomerase		protein-coding	WP_005369211.1	159	METAL_RS02235	Metal_0456
NZ_CM001475.1	508390	510051		minus	ATP-binding protein		protein-coding	WP_005369212.1	553	METAL_RS02240	Metal_0457
NZ_CM001475.1	510463	511518		plus	AI-2E family transporter		protein-coding	WP_005369213.1	351	METAL_RS02245	Metal_0458
NZ_CM001475.1	511585	512622		minus	phosphoribosylformylglycinamidine cyclo-ligase	purM	protein-coding	WP_005369215.1	345	METAL_RS02250	Metal_0459
NZ_CM001475.1	512839	513402		plus	hypothetical protein		protein-coding	WP_005369219.1	187	METAL_RS02255	Metal_0460
NZ_CM001475.1	513604	514152		plus	methylated-DNA--[protein]-cysteine S-methyltransferase		protein-coding	WP_051040266.1	182	METAL_RS02260	Metal_0461
NZ_CM001475.1	514427	515899		plus	RimK family protein		protein-coding	WP_005369233.1	490	METAL_RS02265	Metal_0462
NZ_CM001475.1	516165	517067		minus	serine/threonine protein kinase		protein-coding	WP_040578271.1	300	METAL_RS02270	Metal_0463
NZ_CM001475.1	517237	518193		minus	IS5 family transposase		protein-coding	WP_005369238.1	318	METAL_RS02275	Metal_0464
NZ_CM001475.1	518292	519158		plus	YicC/YloC family endoribonuclease		protein-coding	WP_005369240.1	288	METAL_RS02280	Metal_0465
NZ_CM001475.1	519209	519682		plus	BclA C-terminal domain-containing protein		protein-coding	WP_005369242.1	157	METAL_RS02285	Metal_0466
NZ_CM001475.1	520035	521180		plus	glycosyltransferase family 2 protein		protein-coding	WP_005369244.1	381	METAL_RS02290	Metal_0467
NZ_CM001475.1	521412	521753		minus	hypothetical protein		protein-coding	WP_245549445.1	113	METAL_RS02295	Metal_0468
NZ_CM001475.1	522998	524143		plus	glycosyltransferase family 2 protein		protein-coding	WP_005369249.1	381	METAL_RS02300	Metal_0470
NZ_CM001475.1	524461	525321		minus	LysR family transcriptional regulator		protein-coding	WP_005369251.1	286	METAL_RS02305	Metal_0471
NZ_CM001475.1	525511	526356		plus	hypothetical protein		protein-coding	WP_005369256.1	281	METAL_RS02310	Metal_0472
NZ_CM001475.1	526383	526796		plus	hypothetical protein		protein-coding	WP_005369258.1	137	METAL_RS19740	Metal_0473
NZ_CM001475.1	527026	528594		plus	DHA2 family efflux MFS transporter permease subunit		protein-coding	WP_005369261.1	522	METAL_RS02320	Metal_0474
NZ_CM001475.1	528591	530033		plus	efflux transporter outer membrane subunit		protein-coding	WP_005369263.1	480	METAL_RS02325	Metal_0475
NZ_CM001475.1	530042	531208		plus	efflux RND transporter periplasmic adaptor subunit		protein-coding	WP_005369264.1	388	METAL_RS02330	Metal_0476
NZ_CM001475.1	531412	537000		minus	alpha-2-macroglobulin		protein-coding	WP_342633141.1	1862	METAL_RS02335	Metal_0477
NZ_CM001475.1	537146	537823		minus	hypothetical protein		protein-coding	WP_245549446.1	225	METAL_RS21405
NZ_CM001475.1	538096	538377		plus	DUF4347 domain-containing protein		protein-coding	WP_005369268.1	93	METAL_RS02340	Metal_0478
NZ_CM001475.1	538374	538589		plus	uncharacterized gene		pseudogene			METAL_RS22060
NZ_CM001475.1	538647	549536		plus	Ig-like domain-containing protein		protein-coding	WP_005369270.1	3629	METAL_RS02350	Metal_0479
NZ_CM001475.1	549554	550123		plus	outer membrane beta-barrel protein		protein-coding	WP_005369272.1	189	METAL_RS02355	Metal_0480
NZ_CM001475.1	550633	552645		minus	hypothetical protein		protein-coding	WP_005369274.1	670	METAL_RS02360	Metal_0481
NZ_CM001475.1	553056	553553		plus	hypothetical protein		protein-coding	WP_245549447.1	165	METAL_RS21415
NZ_CM001475.1	553670	556030		plus	penicillin-binding protein 1C	pbpC	protein-coding	WP_005369276.1	786	METAL_RS02370	Metal_0483
NZ_CM001475.1	556287	556799		plus	hypothetical protein		protein-coding	WP_005369277.1	170	METAL_RS02375	Metal_0484
NZ_CM001475.1	557080	557874		plus	prolipoprotein diacylglyceryl transferase	lgt	protein-coding	WP_005369278.1	264	METAL_RS02380	Metal_0485
NZ_CM001475.1	557910	558743		plus	thymidylate synthase	thyA	protein-coding	WP_005369279.1	277	METAL_RS02385	Metal_0486
NZ_CM001475.1	558897	559559		plus	inorganic pyrophosphatase		protein-coding	WP_005369280.1	220	METAL_RS02390	Metal_0487
NZ_CM001475.1	559719	563201		plus	DNA polymerase III subunit alpha	dnaE	protein-coding	WP_005369281.1	1160	METAL_RS02395	Metal_0488
NZ_CM001475.1	563391	563777		plus	DUF488 domain-containing protein		protein-coding	WP_005369283.1	128	METAL_RS02400	Metal_0489
NZ_CM001475.1	563884	566829		minus	chemotaxis protein CheB		protein-coding	WP_005369285.1	981	METAL_RS02405	Metal_0490
NZ_CM001475.1	567502	570471		minus	malto-oligosyltrehalose synthase	treY	protein-coding	WP_005369289.1	989	METAL_RS02410	Metal_0492
NZ_CM001475.1	570425	572284		minus	malto-oligosyltrehalose trehalohydrolase	treZ	protein-coding	WP_213069437.1	619	METAL_RS02415	Metal_0493
NZ_CM001475.1	572318	573562		minus	glycosyltransferase		protein-coding	WP_005369293.1	414	METAL_RS02420	Metal_0494
NZ_CM001475.1	573559	574248		minus	DUF5752 family protein		protein-coding	WP_005369295.1	229	METAL_RS02425	Metal_0495
NZ_CM001475.1	575413	576141		plus	hypothetical protein		protein-coding	WP_005369298.1	242	METAL_RS02430	Metal_0496
NZ_CM001475.1	576367	577842		plus	PAS domain S-box protein		protein-coding	WP_005369300.1	491	METAL_RS19745	Metal_0497
NZ_CM001475.1	578639	578962		plus	hypothetical protein		protein-coding	WP_005369302.1	107	METAL_RS02440	Metal_0498
NZ_CM001475.1	579011	579289		plus	hypothetical protein		protein-coding	WP_005369304.1	92	METAL_RS02445	Metal_0499
NZ_CM001475.1	579498	580739		plus	alpha/beta hydrolase		protein-coding	WP_245549448.1	413	METAL_RS02450	Metal_0500
NZ_CM001475.1	580908	581429		plus	EF-hand domain-containing protein		protein-coding	WP_005369308.1	173	METAL_RS21420	Metal_0501
NZ_CM001475.1	581638	581838		plus	hypothetical protein		protein-coding	WP_005369309.1	66	METAL_RS02460	Metal_0502
NZ_CM001475.1	582218	582793		plus	BON domain-containing protein		protein-coding	WP_005369312.1	191	METAL_RS20355	Metal_0504
NZ_CM001475.1	583018	585171		minus	glycogen debranching protein GlgX	glgX	protein-coding	WP_005369314.1	717	METAL_RS02480	Metal_0505
NZ_CM001475.1	585574	587154		plus	peptide chain release factor 3		protein-coding	WP_005369319.1	526	METAL_RS02485	Metal_0506
NZ_CM001475.1	587490	587984		minus	dihydrofolate reductase		protein-coding	WP_005369321.1	164	METAL_RS02490	Metal_0507
NZ_CM001475.1	588045	589067		plus	asparaginase domain-containing protein		protein-coding	WP_005369323.1	340	METAL_RS02495	Metal_0508
NZ_CM001475.1	589154	589471		plus	GIY-YIG nuclease family protein		protein-coding	WP_005369325.1	105	METAL_RS02500	Metal_0509
NZ_CM001475.1	589691	592267		plus	ATP-dependent chaperone ClpB	clpB	protein-coding	WP_005369326.1	858	METAL_RS02505	Metal_0510
NZ_CM001475.1	592496	592870		plus	membrane protein insertion efficiency factor YidD	yidD	protein-coding	WP_005369329.1	124	METAL_RS02510	Metal_0511
NZ_CM001475.1	592912	593478		minus	YbhB/YbcL family Raf kinase inhibitor-like protein		protein-coding	WP_005369331.1	188	METAL_RS02515	Metal_0512
NZ_CM001475.1	593700	593864		minus	TraR/DksA C4-type zinc finger protein		protein-coding	WP_245549449.1	54	METAL_RS02520	Metal_0513
NZ_CM001475.1	594228	594602		minus	hypothetical protein		protein-coding	WP_005369335.1	124	METAL_RS02525	Metal_0514
NZ_CM001475.1	594599	597142		minus	cytochrome c oxidase subunit I	ctaD	protein-coding	WP_005369337.1	847	METAL_RS02530	Metal_0515
NZ_CM001475.1	597132	598205		minus	sodium:calcium antiporter		protein-coding	WP_005369339.1	357	METAL_RS02535	Metal_0516
NZ_CM001475.1	598210	599205		minus	cytochrome c oxidase subunit II	coxB	protein-coding	WP_005369341.1	331	METAL_RS02540	Metal_0517
NZ_CM001475.1	599202	600362		minus	c-type cytochrome		protein-coding	WP_005369343.1	386	METAL_RS02545	Metal_0518
NZ_CM001475.1	600359	601012		minus	cytochrome c oxidase assembly protein		protein-coding	WP_005369345.1	217	METAL_RS02550	Metal_0519
NZ_CM001475.1	601142	601279		plus	hypothetical protein		protein-coding	WP_213069438.1	45	METAL_RS20360
NZ_CM001475.1	601425	601637		plus	hypothetical protein		protein-coding	WP_040578273.1	70	METAL_RS02555	Metal_0520
NZ_CM001475.1	602146	602958		minus	LytR/AlgR family response regulator transcription factor		protein-coding	WP_005369348.1	270	METAL_RS02560	Metal_0521
NZ_CM001475.1	602955	604028		minus	sensor histidine kinase		protein-coding	WP_005369350.1	357	METAL_RS02565	Metal_0522
NZ_CM001475.1	604430	605206		plus	hypothetical protein		protein-coding	WP_005369352.1	258	METAL_RS02575	Metal_0523
NZ_CM001475.1	605478	606584		plus	3-isopropylmalate dehydrogenase	leuB	protein-coding	WP_005369353.1	368	METAL_RS02580	Metal_0524
NZ_CM001475.1	607008	607808		plus	ferritin-like domain-containing protein		protein-coding	WP_005369355.1	266	METAL_RS02585	Metal_0525
NZ_CM001475.1	607863	609806		minus	acetate--CoA ligase	acs	protein-coding	WP_005369356.1	647	METAL_RS02590	Metal_0526
NZ_CM001475.1	610273	610512		plus	hypothetical protein		protein-coding	WP_005369359.1	79	METAL_RS02595	Metal_0527
NZ_CM001475.1	610673	611455		minus	enoyl-ACP reductase FabI		protein-coding	WP_005369360.1	260	METAL_RS02600	Metal_0528
NZ_CM001475.1	611579	613780		plus	ABC transporter substrate-binding protein		protein-coding	WP_005369361.1	733	METAL_RS02605	Metal_0529
NZ_CM001475.1	613777	614754		plus	ABC transporter permease		protein-coding	WP_005369362.1	325	METAL_RS02610	Metal_0530
NZ_CM001475.1	615100	616080		plus	YgfZ/GcvT domain-containing protein		protein-coding	WP_005369363.1	326	METAL_RS02615	Metal_0531
NZ_CM001475.1	616077	617081		plus	COX15/CtaA family protein		protein-coding	WP_005369364.1	334	METAL_RS02620	Metal_0532
NZ_CM001475.1	617332	618087		plus	rhomboid family intramembrane serine protease		protein-coding	WP_005369365.1	251	METAL_RS02625	Metal_0533
NZ_CM001475.1	618381	618830		plus	hypothetical protein		protein-coding	WP_157203413.1	149	METAL_RS02630	Metal_0534
NZ_CM001475.1	618968	619909		minus	response regulator transcription factor		protein-coding	WP_005369370.1	313	METAL_RS02635	Metal_0535
NZ_CM001475.1	619967	623341		minus	hybrid sensor histidine kinase/response regulator		protein-coding	WP_005369373.1	1124	METAL_RS02640	Metal_0536
NZ_CM001475.1	623494	624264		minus	hypothetical protein		protein-coding	WP_005369375.1	256	METAL_RS02645	Metal_0537
NZ_CM001475.1	624465	625691		plus	hypothetical protein		protein-coding	WP_005369376.1	408	METAL_RS02650	Metal_0538
NZ_CM001475.1	625798	627048		plus	urea ABC transporter substrate-binding protein	urtA	protein-coding	WP_245549510.1	416	METAL_RS02655	Metal_0539
NZ_CM001475.1	627277	628920		plus	urea ABC transporter permease subunit UrtB	urtB	protein-coding	WP_005369378.1	547	METAL_RS02660	Metal_0540
NZ_CM001475.1	628924	630015		plus	urea ABC transporter permease subunit UrtC	urtC	protein-coding	WP_005369379.1	363	METAL_RS02665	Metal_0541
NZ_CM001475.1	630069	630836		plus	urea ABC transporter ATP-binding protein UrtD	urtD	protein-coding	WP_051040450.1	255	METAL_RS02670	Metal_0542
NZ_CM001475.1	630836	631615		plus	ABC transporter ATP-binding protein		protein-coding	WP_005369381.1	259	METAL_RS02675	Metal_0543
NZ_CM001475.1	631632	632405		plus	HupE/UreJ family protein		protein-coding	WP_005369382.1	257	METAL_RS19750	Metal_0544
NZ_CM001475.1	632410	633273		plus	urease accessory protein UreD		protein-coding	WP_005369383.1	287	METAL_RS02690	Metal_0545
NZ_CM001475.1	633288	633590		plus	urease subunit gamma	ureA	protein-coding	WP_005369385.1	100	METAL_RS02695	Metal_0546
NZ_CM001475.1	633903	634235		plus	urease subunit beta		protein-coding	WP_005369386.1	110	METAL_RS02700	Metal_0547
NZ_CM001475.1	634228	635931		plus	urease subunit alpha	ureC	protein-coding	WP_005369387.1	567	METAL_RS02705	Metal_0548
NZ_CM001475.1	635934	636362		plus	urease accessory protein UreE	ureE	protein-coding	WP_005369388.1	142	METAL_RS02710	Metal_0549
NZ_CM001475.1	636352	637023		plus	urease accessory protein UreF		protein-coding	WP_040578434.1	223	METAL_RS02715	Metal_0550
NZ_CM001475.1	637242	637850		plus	urease accessory protein UreG	ureG	protein-coding	WP_005369390.1	202	METAL_RS02720	Metal_0551
NZ_CM001475.1	638128	638622		plus	REP-associated tyrosine transposase		protein-coding	WP_005369392.1	164	METAL_RS02725	Metal_0552
NZ_CM001475.1	638757	640403		minus	MFS transporter		protein-coding	WP_245549450.1	548	METAL_RS02730	Metal_0553
NZ_CM001475.1	640406	641809		minus	alginate export family protein		protein-coding	WP_245549451.1	467	METAL_RS02735	Metal_0554
NZ_CM001475.1	642025	643890		minus	amidohydrolase		protein-coding	WP_005369397.1	621	METAL_RS02740	Metal_0555
NZ_CM001475.1	643928	644560		minus	isochorismate family cysteine hydrolase YcaC	ycaC	protein-coding	WP_005369399.1	210	METAL_RS02745	Metal_0556
NZ_CM001475.1	644937	645794		minus	pirin family protein		protein-coding	WP_005369401.1	285	METAL_RS02750	Metal_0557
NZ_CM001475.1	645832	646434		minus	FMN-dependent NADH-azoreductase		protein-coding	WP_005369402.1	200	METAL_RS02755	Metal_0558
NZ_CM001475.1	646536	647438		plus	LysR family transcriptional regulator		protein-coding	WP_005369404.1	300	METAL_RS02760	Metal_0559
NZ_CM001475.1	647649	648014		plus	IS630 transposase-related protein		protein-coding	WP_005369405.1	121	METAL_RS02765	Metal_0560
NZ_CM001475.1	648280	648489		plus	WGR domain-containing protein		protein-coding	WP_342633142.1	69	METAL_RS21425	Metal_0561
NZ_CM001475.1	648635	651517		plus	DEAD/DEAH box helicase		protein-coding	WP_005369407.1	960	METAL_RS02775	Metal_0562
NZ_CM001475.1	651546	651737		plus	hypothetical protein		protein-coding	WP_005369409.1	63	METAL_RS02780	Metal_0563
NZ_CM001475.1	651734	652345		plus	zeta toxin family protein		protein-coding	WP_005369411.1	203	METAL_RS02785	Metal_0564
NZ_CM001475.1	652349	658042		plus	transposase		protein-coding	WP_005369413.1	1897	METAL_RS02790	Metal_0565
NZ_CM001475.1	658181	659263		plus	AAA family ATPase		protein-coding	WP_005369415.1	360	METAL_RS19755	Metal_0566
NZ_CM001475.1	659263	659904		plus	DUF3226 domain-containing protein		protein-coding	WP_005369416.1	213	METAL_RS02800	Metal_0567
NZ_CM001475.1	659968	660231		plus	hypothetical protein		protein-coding	WP_005369418.1	87	METAL_RS02805	Metal_0568
NZ_CM001475.1	660228	660614		plus	type II toxin-antitoxin system VapC family toxin		protein-coding	WP_005369425.1	128	METAL_RS02810	Metal_0569
NZ_CM001475.1	660622	667068		plus	DEAD/DEAH box helicase		protein-coding	WP_005369431.1	2148	METAL_RS02815	Metal_0570
NZ_CM001475.1	667246	669375		plus	3'-5' exonuclease		protein-coding	WP_005369433.1	709	METAL_RS02820	Metal_0571
NZ_CM001475.1	670528	670878		minus	type II toxin-antitoxin system Phd/YefM family antitoxin		protein-coding	WP_245549453.1	116	METAL_RS02825	Metal_0573
NZ_CM001475.1	670992	671825		minus	SWIM zinc finger family protein		protein-coding	WP_005369436.1	277	METAL_RS02830	Metal_0574
NZ_CM001475.1	671829	674702		minus	DEAD/DEAH box helicase		protein-coding	WP_245549454.1	957	METAL_RS02835	Metal_0575
NZ_CM001475.1	674934	675458		minus	GNAT family N-acetyltransferase		protein-coding	WP_005369440.1	174	METAL_RS02840	Metal_0576
NZ_CM001475.1	675460	675753		minus	DUF1778 domain-containing protein		protein-coding	WP_005369443.1	97	METAL_RS02845	Metal_0577
NZ_CM001475.1	676083	676778		plus	lytic transglycosylase domain-containing protein		protein-coding	WP_005369444.1	231	METAL_RS02850	Metal_0578
NZ_CM001475.1	676790	677098		plus	flagellar transcriptional regulator FlhD		protein-coding	WP_005369445.1	102	METAL_RS02855	Metal_0579
NZ_CM001475.1	677095	677658		plus	FlhC family transcriptional regulator		protein-coding	WP_005369447.1	187	METAL_RS02860	Metal_0580
NZ_CM001475.1	678273	679265		plus	ABC transporter substrate-binding protein		protein-coding	WP_005369448.1	330	METAL_RS02865	Metal_0582
NZ_CM001475.1	679278	680087		plus	ABC transporter permease		protein-coding	WP_005369450.1	269	METAL_RS02870	Metal_0583
NZ_CM001475.1	680090	680938		plus	ABC transporter ATP-binding protein		protein-coding	WP_031430703.1	282	METAL_RS02875	Metal_0584
NZ_CM001475.1	680955	681686		plus	urea amidolyase associated protein UAAP1		protein-coding	WP_005369453.1	243	METAL_RS02880	Metal_0585
NZ_CM001475.1	681701	682339		plus	urea amidolyase associated protein UAAP2		protein-coding	WP_005369454.1	212	METAL_RS02885	Metal_0586
NZ_CM001475.1	682414	686028		plus	urea carboxylase	uca	protein-coding	WP_005369455.1	1204	METAL_RS02890	Metal_0587
NZ_CM001475.1	686028	687836		plus	allophanate hydrolase	atzF	protein-coding	WP_005369456.1	602	METAL_RS02895	Metal_0588
NZ_CM001475.1	687977	689278		plus	porin		protein-coding	WP_005369458.1	433	METAL_RS02900	Metal_0589
NZ_CM001475.1	689357	689461		plus	uncharacterized gene		pseudogene			METAL_RS22065	Metal_0590
NZ_CM001475.1	689679	689975		minus	hypothetical protein		protein-coding	WP_005369460.1	98	METAL_RS02905	Metal_0591
NZ_CM001475.1	690041	690882		minus	uncharacterized gene		pseudogene			METAL_RS20375	Metal_0592
NZ_CM001475.1	691087	691965		minus	IS982 family transposase		protein-coding	WP_005369466.1	292	METAL_RS02920	Metal_0593
NZ_CM001475.1	692403	692780		plus	hypothetical protein		protein-coding	WP_245549455.1	125	METAL_RS02925	Metal_0594
NZ_CM001475.1	692796	695993		minus	conjugal transfer protein TraG N-terminal domain-containing protein		protein-coding	WP_005369470.1	1065	METAL_RS02930	Metal_0595
NZ_CM001475.1	696031	697470		minus	conjugal transfer protein TraH		protein-coding	WP_005369471.1	479	METAL_RS02935	Metal_0596
NZ_CM001475.1	697467	698510		minus	conjugal transfer protein TraF	traF	protein-coding	WP_005369473.1	347	METAL_RS02940	Metal_0597
NZ_CM001475.1	698916	699410		plus	conjugative transfer protein MobI(A/C)	mobI	protein-coding	WP_005369475.1	164	METAL_RS02945	Metal_0598
NZ_CM001475.1	699760	700635		minus	plasmid replication initiator TrfA	trfA	protein-coding	WP_040578279.1	291	METAL_RS02950	Metal_0599
NZ_CM001475.1	700679	701146		minus	hypothetical protein		protein-coding	WP_005369478.1	155	METAL_RS02955	Metal_0600
NZ_CM001475.1	701277	703802		plus	MobH family relaxase	mobH	protein-coding	WP_005369481.1	841	METAL_RS02960	Metal_0601
NZ_CM001475.1	703799	705625		plus	conjugative transfer system coupling protein TraD	traD	protein-coding	WP_005369483.1	608	METAL_RS02965	Metal_0602
NZ_CM001475.1	705667	706260		plus	DUF4400 domain-containing protein		protein-coding	WP_245549456.1	197	METAL_RS02970	Metal_0603
NZ_CM001475.1	706465	707577		plus	Fic family protein		protein-coding	WP_005369487.1	370	METAL_RS02975	Metal_0604
NZ_CM001475.1	707854	708759		minus	DUF4365 domain-containing protein		protein-coding	WP_005369489.1	301	METAL_RS02980	Metal_0605
NZ_CM001475.1	708811	709467		minus	hypothetical protein		protein-coding	WP_005369491.1	218	METAL_RS02985	Metal_0606
NZ_CM001475.1	709599	713861		minus	DEAD/DEAH box helicase		protein-coding	WP_005369492.1	1420	METAL_RS02990	Metal_0607
NZ_CM001475.1	714311	714592		plus	type IV conjugative transfer system protein TraL	traL	protein-coding	WP_005369494.1	93	METAL_RS02995	Metal_0608
NZ_CM001475.1	714589	715197		plus	TraE/TraK family type IV conjugative transfer system protein		protein-coding	WP_005369496.1	202	METAL_RS03000	Metal_0609
NZ_CM001475.1	715194	716165		plus	TraK domain-containing protein		protein-coding	WP_005369497.1	323	METAL_RS03005	Metal_0610
NZ_CM001475.1	716165	717523		plus	TraB/VirB10 family protein		protein-coding	WP_005369499.1	452	METAL_RS03010	Metal_0611
NZ_CM001475.1	717620	718420		plus	DsbC family protein		protein-coding	WP_245549457.1	266	METAL_RS03015	Metal_0612
NZ_CM001475.1	718417	718947		plus	TraV family lipoprotein		protein-coding	WP_005369503.1	176	METAL_RS03020	Metal_0613
NZ_CM001475.1	719074	719373		plus	TraA family conjugative transfer protein	traA	protein-coding	WP_005369504.1	99	METAL_RS03025	Metal_0614
NZ_CM001475.1	719381	719644		plus	RRXRR domain-containing protein		protein-coding	WP_005369506.1	87	METAL_RS20380	Metal_0615
NZ_CM001475.1	719641	722055		plus	type IV secretion system protein TraC	traC	protein-coding	WP_005369507.1	804	METAL_RS03030	Metal_0616
NZ_CM001475.1	722045	722362		plus	hypothetical protein		protein-coding	WP_005369508.1	105	METAL_RS03035	Metal_0617
NZ_CM001475.1	722382	722897		plus	signal peptidase I	lepB	protein-coding	WP_005369509.1	171	METAL_RS03040	Metal_0618
NZ_CM001475.1	722929	724086		plus	TrbC family F-type conjugative pilus assembly protein		protein-coding	WP_245549458.1	385	METAL_RS03045	Metal_0619
NZ_CM001475.1	724083	725114		plus	TraU family protein		protein-coding	WP_005369511.1	343	METAL_RS03050	Metal_0620
NZ_CM001475.1	725151	727904		plus	conjugal transfer mating pair stabilization protein TraN	traN	protein-coding	WP_245549459.1	917	METAL_RS03055	Metal_0621
NZ_CM001475.1	727920	728195		minus	HU family DNA-binding protein		protein-coding	WP_005369513.1	91	METAL_RS03060	Metal_0622
NZ_CM001475.1	728525	730546		plus	AAA family ATPase		protein-coding	WP_005369514.1	673	METAL_RS03065	Metal_0623
NZ_CM001475.1	730841	731653		plus	hypothetical protein		protein-coding	WP_005369516.1	270	METAL_RS03070	Metal_0624
NZ_CM001475.1	731893	732189		plus	CopG family ribbon-helix-helix protein		protein-coding	WP_245549460.1	98	METAL_RS03075	Metal_0625
NZ_CM001475.1	732186	732479		plus	type II toxin-antitoxin system mRNA interferase toxin, RelE/StbE family		protein-coding	WP_005369520.1	97	METAL_RS03080	Metal_0626
NZ_CM001475.1	732822	736055		plus	ATP-binding protein		protein-coding	WP_005369522.1	1077	METAL_RS03085	Metal_0627
NZ_CM001475.1	736048	736632		plus	DUF7680 family protein		protein-coding	WP_005369524.1	194	METAL_RS03090	Metal_0628
NZ_CM001475.1	736637	739864		plus	DUF1156 domain-containing protein		protein-coding	WP_005369526.1	1075	METAL_RS03095	Metal_0629
NZ_CM001475.1	739917	741836		plus	DUF262 domain-containing protein		protein-coding	WP_005369528.1	639	METAL_RS03100	Metal_0630
NZ_CM001475.1	741843	745664		plus	helicase-related protein		protein-coding	WP_005369539.1	1273	METAL_RS03105	Metal_0631
NZ_CM001475.1	745837	747657		plus	ATP-dependent nuclease		protein-coding	WP_005369542.1	606	METAL_RS03110	Metal_0632
NZ_CM001475.1	747668	749386		plus	UvrD-helicase domain-containing protein		protein-coding	WP_213069440.1	572	METAL_RS03115	Metal_0633
NZ_CM001475.1	749441	749644		minus	tyrosine-type recombinase/integrase		protein-coding	WP_245549461.1	67	METAL_RS03120	Metal_0634
NZ_CM001475.1	749738	751372		minus	IS66 family transposase	tnpC	protein-coding	WP_005368386.1	544	METAL_RS03125	Metal_0635
NZ_CM001475.1	751447	751797		minus	IS66 family insertion sequence element accessory protein TnpB	tnpB	protein-coding	WP_005368390.1	116	METAL_RS03130	Metal_0636
NZ_CM001475.1	751785	752072		minus	IS66 family insertion sequence element accessory protein TnpA	tnpA	protein-coding	WP_005368392.1	95	METAL_RS03135	Metal_0637
NZ_CM001475.1	752599	753255		minus	hypothetical protein		protein-coding	WP_005369546.1	218	METAL_RS03145	Metal_0639
NZ_CM001475.1	753722	754147		plus	single-stranded DNA-binding protein	ssb	protein-coding	WP_005369548.1	141	METAL_RS03150	Metal_0640
NZ_CM001475.1	754323	755369		plus	phage recombination protein Bet	bet	protein-coding	WP_005369549.1	348	METAL_RS03155	Metal_0641
NZ_CM001475.1	755491	755823		plus	hypothetical protein		protein-coding	WP_005369551.1	110	METAL_RS03160	Metal_0642
NZ_CM001475.1	755823	756827		plus	YqaJ viral recombinase family protein		protein-coding	WP_005369553.1	334	METAL_RS03165	Metal_0643
NZ_CM001475.1	757173	757388		plus	hypothetical protein		protein-coding	WP_005369554.1	71	METAL_RS21430	Metal_0644
NZ_CM001475.1	757527	758468		plus	AAA family ATPase		protein-coding	WP_005369556.1	313	METAL_RS03175	Metal_0645
NZ_CM001475.1	758471	759199		plus	hypothetical protein		protein-coding	WP_005369557.1	242	METAL_RS03180	Metal_0646
NZ_CM001475.1	759291	760640		plus	DUF3150 domain-containing protein		protein-coding	WP_005369559.1	449	METAL_RS03185	Metal_0647
NZ_CM001475.1	760731	762515		plus	VWA domain-containing protein		protein-coding	WP_005369561.1	594	METAL_RS03190	Metal_0648
NZ_CM001475.1	762866	763402		plus	hypothetical protein		protein-coding	WP_005369563.1	178	METAL_RS03195	Metal_0649
NZ_CM001475.1	763377	763757		minus	hypothetical protein		protein-coding	WP_005369565.1	126	METAL_RS20390	Metal_0650
NZ_CM001475.1	764229	764579		plus	hypothetical protein		protein-coding	WP_005369567.1	116	METAL_RS19760	Metal_0651
NZ_CM001475.1	764737	765237		plus	hypothetical protein		protein-coding	WP_005369569.1	166	METAL_RS03205	Metal_0652
NZ_CM001475.1	765349	766194		minus	SDR family NAD(P)-dependent oxidoreductase		protein-coding	WP_005369571.1	281	METAL_RS03210	Metal_0653
NZ_CM001475.1	766448	767032		plus	DsbA family protein		protein-coding	WP_245549512.1	194	METAL_RS03215	Metal_0654
NZ_CM001475.1	767277	767582		plus	DUF1778 domain-containing protein		protein-coding	WP_245549462.1	101	METAL_RS03220	Metal_0655
NZ_CM001475.1	767582	768079		plus	GNAT family N-acetyltransferase		protein-coding	WP_005369589.1	165	METAL_RS03225	Metal_0656
NZ_CM001475.1	768315	773471		minus	DEAD/DEAH box helicase		protein-coding	WP_005369592.1	1718	METAL_RS19765	Metal_0658
NZ_CM001475.1	773841	774197		minus	hypothetical protein		protein-coding	WP_005369594.1	118	METAL_RS03235	Metal_0659
NZ_CM001475.1	774456	774590		minus	MerR family DNA-binding transcriptional regulator		protein-coding	WP_342666511.1	44	METAL_RS20395	Metal_0660
NZ_CM001475.1	774726	775379		plus	thiopurine S-methyltransferase	tmpT	protein-coding	WP_005369596.1	217	METAL_RS03240	Metal_0661
NZ_CM001475.1	775540	776712		plus	IS256 family transposase		protein-coding	WP_005369597.1	390	METAL_RS03245	Metal_0662
NZ_CM001475.1	776795	777385		minus	septal ring lytic transglycosylase RlpA family protein		protein-coding	WP_005369598.1	196	METAL_RS19770	Metal_0663
NZ_CM001475.1	777751	778212		plus	KGG domain-containing protein		protein-coding	WP_005369599.1	153	METAL_RS03255	Metal_0664
NZ_CM001475.1	778582	778818		minus	uncharacterized gene		pseudogene			METAL_RS20400	Metal_0665
NZ_CM001475.1	779223	781808		minus	DNA mismatch repair protein MutS	mutS	protein-coding	WP_005369600.1	861	METAL_RS03260	Metal_0666
NZ_CM001475.1	782139	782618		plus	hypothetical protein		protein-coding	WP_051040289.1	159	METAL_RS19775	Metal_0667
NZ_CM001475.1	783157	783348		plus	helix-hairpin-helix domain-containing protein		protein-coding	WP_031430789.1	63	METAL_RS03270	Metal_0668
NZ_CM001475.1	783438	784436		minus	LysR family transcriptional regulator		protein-coding	WP_236993962.1	332	METAL_RS03275	Metal_0669
NZ_CM001475.1	784576	784944		plus	hypothetical protein		protein-coding	WP_005369602.1	122	METAL_RS03280	Metal_0670
NZ_CM001475.1	785374	786504		plus	fatty acid desaturase family protein		protein-coding	WP_005369603.1	376	METAL_RS03285	Metal_0671
NZ_CM001475.1	786896	787438		minus	flavin reductase family protein		protein-coding	WP_005369606.1	180	METAL_RS03290	Metal_0672
NZ_CM001475.1	787586	788758		minus	IS256 family transposase		protein-coding	WP_005369608.1	390	METAL_RS03295	Metal_0673
NZ_CM001475.1	789346	789678		plus	BON domain-containing protein		protein-coding	WP_005369609.1	110	METAL_RS03305	Metal_0674
NZ_CM001475.1	789762	790313		plus	ferritin-like domain-containing protein		protein-coding	WP_005369611.1	183	METAL_RS03310	Metal_0675
NZ_CM001475.1	790880	791137		plus	DUF883 family protein		protein-coding	WP_005369615.1	85	METAL_RS03315	Metal_0677
NZ_CM001475.1	791408	791800		plus	BON domain-containing protein		protein-coding	WP_005369616.1	130	METAL_RS03320	Metal_0678
NZ_CM001475.1	791820	792377		plus	hypothetical protein		protein-coding	WP_005369618.1	185	METAL_RS03325	Metal_0679
NZ_CM001475.1	792415	792849		plus	DUF2383 domain-containing protein		protein-coding	WP_005369619.1	144	METAL_RS03330	Metal_0680
NZ_CM001475.1	792861	793187		plus	hypothetical protein		protein-coding	WP_005369620.1	108	METAL_RS03335	Metal_0681
NZ_CM001475.1	793270	793515		plus	hypothetical protein		protein-coding	WP_005369621.1	81	METAL_RS03340	Metal_0682
NZ_CM001475.1	793516	793935		plus	phage holin family protein		protein-coding	WP_005369622.1	139	METAL_RS03345	Metal_0683
NZ_CM001475.1	793939	794397		plus	hypothetical protein		protein-coding	WP_005369623.1	152	METAL_RS03350	Metal_0684
NZ_CM001475.1	794464	794772		minus	small metal-binding protein SmbP	smbP	protein-coding	WP_005369624.1	102	METAL_RS03355	Metal_0685
NZ_CM001475.1	794862	795293		minus	PRC-barrel domain-containing protein		protein-coding	WP_005369625.1	143	METAL_RS03360	Metal_0686
NZ_CM001475.1	795633	796559		plus	hypothetical protein		protein-coding	WP_005369626.1	308	METAL_RS03365	Metal_0687
NZ_CM001475.1	796636	797199		plus	hemerythrin domain-containing protein		protein-coding	WP_005369628.1	187	METAL_RS03370	Metal_0688
NZ_CM001475.1	797619	797942		plus	four-helix bundle copper-binding protein		protein-coding	WP_031430794.1	107	METAL_RS03375	Metal_0689
NZ_CM001475.1	798107	799263		plus	IS3 family transposase		protein-coding	WP_157203417.1	385	METAL_RS03385	Metal_0691
NZ_CM001475.1	799577	799843		plus	hypothetical protein		protein-coding	WP_005369636.1	88	METAL_RS03390	Metal_0692
NZ_CM001475.1	799985	800365		plus	TraR/DksA family transcriptional regulator		protein-coding	WP_005369638.1	126	METAL_RS03395	Metal_0693
NZ_CM001475.1	800443	800519		plus	tRNA-Val		tRNA			METAL_RS03400	Metal_0694
NZ_CM001475.1	800590	802497		plus	threonine--tRNA ligase	thrS	protein-coding	WP_005369640.1	635	METAL_RS03405	Metal_0695
NZ_CM001475.1	802579	803043		plus	translation initiation factor IF-3	infC	protein-coding	WP_281023975.1	154	METAL_RS03410	Metal_0696
NZ_CM001475.1	803235	803432		plus	50S ribosomal protein L35	rpmI	protein-coding	WP_005369644.1	65	METAL_RS03415	Metal_0697
NZ_CM001475.1	803448	803810		plus	50S ribosomal protein L20	rplT	protein-coding	WP_005369647.1	120	METAL_RS03420	Metal_0698
NZ_CM001475.1	804206	805225		plus	phenylalanine--tRNA ligase subunit alpha	pheS	protein-coding	WP_005369649.1	339	METAL_RS03430	Metal_0699
NZ_CM001475.1	805239	807614		plus	phenylalanine--tRNA ligase subunit beta	pheT	protein-coding	WP_005369651.1	791	METAL_RS03435	Metal_0700
NZ_CM001475.1	807619	807918		plus	integration host factor subunit alpha	ihfA	protein-coding	WP_005369653.1	99	METAL_RS03440	Metal_0701
NZ_CM001475.1	807899	808252		plus	MerR family transcriptional regulator		protein-coding	WP_005369656.1	117	METAL_RS03445	Metal_0702
NZ_CM001475.1	808358	808434		plus	tRNA-Pro		tRNA			METAL_RS03450	Metal_0703
NZ_CM001475.1	808975	809136		plus	hypothetical protein		protein-coding	WP_157203419.1	53	METAL_RS20405	Metal_0705
NZ_CM001475.1	809236	809685		plus	ATP-binding protein		protein-coding	WP_005369662.1	149	METAL_RS03455	Metal_0706
NZ_CM001475.1	809672	810436		plus	tRNA(His) guanylyltransferase Thg1 family protein		protein-coding	WP_005369664.1	254	METAL_RS03460	Metal_0707
NZ_CM001475.1	810497	810631		minus	DUF1778 domain-containing protein		protein-coding	WP_213069443.1	44	METAL_RS22070	Metal_0708
NZ_CM001475.1	810785	811714		minus	putative molybdenum carrier protein		protein-coding	WP_005369666.1	309	METAL_RS20415	Metal_0709
NZ_CM001475.1	811723	812145		minus	hypothetical protein		protein-coding	WP_005369668.1	140	METAL_RS03475	Metal_0710
NZ_CM001475.1	812919	813944		minus	RNA 3'-terminal phosphate cyclase	rtcA	protein-coding	WP_005369671.1	341	METAL_RS03480	Metal_0711
NZ_CM001475.1	814228	815448		minus	RtcB family protein		protein-coding	WP_005369673.1	406	METAL_RS03490	Metal_0713
NZ_CM001475.1	815951	817543		plus	RNA repair transcriptional activator RtcR	rtcR	protein-coding	WP_005369674.1	530	METAL_RS03495	Metal_0714
NZ_CM001475.1	817602	817739		plus	hypothetical protein		protein-coding	WP_157203421.1	45	METAL_RS20420
NZ_CM001475.1	817777	820146		plus	type I restriction-modification system subunit M		protein-coding	WP_005369675.1	789	METAL_RS03500	Metal_0715
NZ_CM001475.1	820153	821256		plus	PDDEXK nuclease domain-containing protein		protein-coding	WP_005369676.1	367	METAL_RS03505	Metal_0716
NZ_CM001475.1	821249	822616		plus	restriction endonuclease subunit S		protein-coding	WP_005369677.1	455	METAL_RS19780	Metal_0717
NZ_CM001475.1	822613	822969		plus	Fic/DOC family N-terminal domain-containing protein		protein-coding	WP_051040292.1	118	METAL_RS03515
NZ_CM001475.1	822959	823725		minus	IS5 family transposase		protein-coding	WP_157203341.1	255	METAL_RS22075	Metal_0719
NZ_CM001475.1	824005	824580		plus	Fic family protein		protein-coding	WP_281023976.1	191	METAL_RS03530	Metal_0718
NZ_CM001475.1	825007	828036		plus	type I restriction endonuclease subunit R		protein-coding	WP_005369681.1	1009	METAL_RS03535	Metal_0720
NZ_CM001475.1	828312	828434		plus	uncharacterized gene		pseudogene			METAL_RS22080
NZ_CM001475.1	828498	829106		plus	cell envelope integrity protein TolA	tolA	protein-coding	WP_031430803.1	202	METAL_RS19785	Metal_0721
NZ_CM001475.1	829266	829994		minus	cytochrome c biogenesis CcdA family protein		protein-coding	WP_005369685.1	242	METAL_RS03545	Metal_0722
NZ_CM001475.1	830007	830384		minus	thioredoxin family protein		protein-coding	WP_005369687.1	125	METAL_RS03550	Metal_0723
NZ_CM001475.1	830523	831292		minus	IS5 family transposase		protein-coding	WP_213069446.1	256	METAL_RS22085	Metal_0724
NZ_CM001475.1	831713	832525		minus	L,D-transpeptidase family protein		protein-coding	WP_031430805.1	270	METAL_RS03565	Metal_0725
NZ_CM001475.1	832754	833473		minus	dienelactone hydrolase family protein		protein-coding	WP_005369693.1	239	METAL_RS03570	Metal_0726
NZ_CM001475.1	833483	833980		minus	low molecular weight protein-tyrosine-phosphatase		protein-coding	WP_005369695.1	165	METAL_RS03575	Metal_0727
NZ_CM001475.1	834128	834757		plus	TetR/AcrR family transcriptional regulator		protein-coding	WP_005369702.1	209	METAL_RS03580	Metal_0728
NZ_CM001475.1	834775	835053		plus	DUF4242 domain-containing protein		protein-coding	WP_005369704.1	92	METAL_RS03585	Metal_0729
NZ_CM001475.1	835072	835260		plus	(4Fe-4S)-binding protein		protein-coding	WP_005369711.1	62	METAL_RS03590	Metal_0730
NZ_CM001475.1	835269	836645		plus	selenium-binding protein SBP56-related protein		protein-coding	WP_005369713.1	458	METAL_RS03595	Metal_0731
NZ_CM001475.1	837515	838981		plus	IMP dehydrogenase	guaB	protein-coding	WP_005369714.1	488	METAL_RS03600	Metal_0732
NZ_CM001475.1	839099	840685		plus	glutamine-hydrolyzing GMP synthase	guaA	protein-coding	WP_005369715.1	528	METAL_RS03605	Metal_0733
NZ_CM001475.1	840676	841137		plus	tRNA adenosine(34) deaminase TadA	tadA	protein-coding	WP_005369716.1	153	METAL_RS03610	Metal_0734
NZ_CM001475.1	841449	842969		minus	lipopolysaccharide biosynthesis protein		protein-coding	WP_005369717.1	506	METAL_RS03615	Metal_0735
NZ_CM001475.1	843045	844787		minus	AAA family ATPase		protein-coding	WP_005369718.1	580	METAL_RS03620	Metal_0736
NZ_CM001475.1	845125	846414		minus	tRNA (N(6)-L-threonylcarbamoyladenosine(37)-C(2))-methylthiotransferase MtaB	mtaB	protein-coding	WP_005369723.1	429	METAL_RS03625	Metal_0737
NZ_CM001475.1	846415	847644		minus	nucleoside recognition domain-containing protein		protein-coding	WP_040578449.1	409	METAL_RS03630	Metal_0738
NZ_CM001475.1	847825	849189		minus	adenylosuccinate lyase	purB	protein-coding	WP_005369726.1	454	METAL_RS03635	Metal_0739
NZ_CM001475.1	849240	850694		minus	hypothetical protein		protein-coding	WP_005369728.1	484	METAL_RS03640	Metal_0740
NZ_CM001475.1	850691	851986		minus	KGGVGR-motif variant AAA ATPase		protein-coding	WP_005369730.1	431	METAL_RS19790	Metal_0741
NZ_CM001475.1	851983	852408		minus	hypothetical protein		protein-coding	WP_005369731.1	141	METAL_RS03650	Metal_0742
NZ_CM001475.1	852405	853496		minus	tRNA 2-thiouridine(34) synthase MnmA	mnmA	protein-coding	WP_005369732.1	363	METAL_RS03655	Metal_0743
NZ_CM001475.1	853489	853950		minus	NUDIX hydrolase		protein-coding	WP_005369733.1	153	METAL_RS03660	Metal_0744
NZ_CM001475.1	854207	854530		plus	ATP-dependent Clp protease adapter ClpS	clpS	protein-coding	WP_005369734.1	107	METAL_RS03665	Metal_0745
NZ_CM001475.1	854544	856814		plus	ATP-dependent Clp protease ATP-binding subunit ClpA	clpA	protein-coding	WP_005369746.1	756	METAL_RS03670	Metal_0746
NZ_CM001475.1	856852	857070		minus	translation initiation factor IF-1	infA	protein-coding	WP_005369748.1	72	METAL_RS03675	Metal_0747
NZ_CM001475.1	857223	857945		minus	arginyltransferase		protein-coding	WP_005369750.1	240	METAL_RS03680	Metal_0748
NZ_CM001475.1	857942	858637		minus	leucyl/phenylalanyl-tRNA--protein transferase	aat	protein-coding	WP_005369752.1	231	METAL_RS03685	Metal_0749
NZ_CM001475.1	858708	859661		minus	thioredoxin-disulfide reductase	trxB	protein-coding	WP_005369755.1	317	METAL_RS03690	Metal_0750
NZ_CM001475.1	859876	862254		plus	DNA translocase FtsK		protein-coding	WP_005369757.1	792	METAL_RS03695	Metal_0751
NZ_CM001475.1	862257	862442		plus	hypothetical protein		protein-coding	WP_005369758.1	61	METAL_RS03700	Metal_0752
NZ_CM001475.1	862455	862988		minus	hypothetical protein		protein-coding	WP_005369759.1	177	METAL_RS03705	Metal_0753
NZ_CM001475.1	863198	863335		plus	transglycosylase SLT domain-containing protein		protein-coding	WP_084675331.1	45	METAL_RS21440
NZ_CM001475.1	863544	865628		minus	elongation factor G	fusA	protein-coding	WP_005369760.1	694	METAL_RS03710	Metal_0755
NZ_CM001475.1	866209	868848		plus	UPF0182 family protein		protein-coding	WP_005369762.1	879	METAL_RS03715	Metal_0756
NZ_CM001475.1	868994	869443		minus	Rsd/AlgQ family anti-sigma factor		protein-coding	WP_005369763.1	149	METAL_RS03720	Metal_0757
NZ_CM001475.1	869534	870967		minus	Asp-tRNA(Asn)/Glu-tRNA(Gln) amidotransferase subunit GatB	gatB	protein-coding	WP_005369764.1	477	METAL_RS03725	Metal_0758
NZ_CM001475.1	870981	872432		minus	Asp-tRNA(Asn)/Glu-tRNA(Gln) amidotransferase subunit GatA	gatA	protein-coding	WP_005369765.1	483	METAL_RS03730	Metal_0759
NZ_CM001475.1	872447	872734		minus	Asp-tRNA(Asn)/Glu-tRNA(Gln) amidotransferase subunit GatC	gatC	protein-coding	WP_005369766.1	95	METAL_RS03735	Metal_0760
NZ_CM001475.1	872951	873997		plus	rod shape-determining protein		protein-coding	WP_005369767.1	348	METAL_RS03740	Metal_0761
NZ_CM001475.1	874183	875028		plus	rod shape-determining protein MreC	mreC	protein-coding	WP_005369768.1	281	METAL_RS03745	Metal_0762
NZ_CM001475.1	875015	875503		plus	rod shape-determining protein MreD	mreD	protein-coding	WP_005369769.1	162	METAL_RS03750	Metal_0763
NZ_CM001475.1	875517	877361		plus	penicillin-binding protein 2	mrdA	protein-coding	WP_005369771.1	614	METAL_RS03755	Metal_0764
NZ_CM001475.1	877351	878481		plus	rod shape-determining protein RodA	rodA	protein-coding	WP_005369775.1	376	METAL_RS03760	Metal_0765
NZ_CM001475.1	878923	879894		plus	lytic murein transglycosylase B	mltB	protein-coding	WP_005369776.1	323	METAL_RS03765	Metal_0766
NZ_CM001475.1	879887	880765		plus	septal ring lytic transglycosylase RlpA family protein		protein-coding	WP_005369777.1	292	METAL_RS03770	Metal_0767
NZ_CM001475.1	880800	881978		plus	D-alanyl-D-alanine carboxypeptidase family protein		protein-coding	WP_005369778.1	392	METAL_RS03775	Metal_0768
NZ_CM001475.1	881968	882810		plus	D-amino acid aminotransferase		protein-coding	WP_005369779.1	280	METAL_RS03780	Metal_0769
NZ_CM001475.1	882807	883070		plus	YbeD family protein		protein-coding	WP_005369786.1	87	METAL_RS03785	Metal_0770
NZ_CM001475.1	883104	883712		plus	lipoyl(octanoyl) transferase LipB	lipB	protein-coding	WP_005369789.1	202	METAL_RS03790	Metal_0771
NZ_CM001475.1	883709	884671		plus	lipoyl synthase	lipA	protein-coding	WP_005369794.1	320	METAL_RS03795	Metal_0772
NZ_CM001475.1	884975	886504		minus	hypothetical protein		protein-coding	WP_005369795.1	509	METAL_RS03800	Metal_0773
NZ_CM001475.1	886757	887596		plus	c-type cytochrome		protein-coding	WP_005369796.1	279	METAL_RS03805	Metal_0774
NZ_CM001475.1	887575	888231		plus	class II aldolase/adducin family protein		protein-coding	WP_005369797.1	218	METAL_RS03810	Metal_0775
NZ_CM001475.1	888460	889071		minus	transglycosylase SLT domain-containing protein		protein-coding	WP_005369798.1	203	METAL_RS03815	Metal_0776
NZ_CM001475.1	889083	890285		minus	formate-dependent phosphoribosylglycinamide formyltransferase	purT	protein-coding	WP_005369805.1	400	METAL_RS03820	Metal_0777
NZ_CM001475.1	890282	891853		minus	MutS-related protein		protein-coding	WP_005369806.1	523	METAL_RS03825	Metal_0778
NZ_CM001475.1	892070	893038		minus	ferrochelatase	hemH	protein-coding	WP_005369807.1	322	METAL_RS03830	Metal_0779
NZ_CM001475.1	893046	893588		minus	GTP cyclohydrolase I FolE	folE	protein-coding	WP_005369809.1	180	METAL_RS03835	Metal_0780
NZ_CM001475.1	893630	894601		minus	tRNA dihydrouridine(20/20a) synthase DusA	dusA	protein-coding	WP_051040298.1	323	METAL_RS03840	Metal_0781
NZ_CM001475.1	895428	895931		plus	FRG domain-containing protein		protein-coding	WP_051040299.1	167	METAL_RS03845	Metal_0783
NZ_CM001475.1	895928	896152		plus	hypothetical protein		protein-coding	WP_051040305.1	74	METAL_RS19795
NZ_CM001475.1	896262	897128		plus	hypothetical protein		protein-coding	WP_213069449.1	288	METAL_RS03855	Metal_0784
NZ_CM001475.1	897400	898593		minus	hypothetical protein		protein-coding	WP_005369817.1	397	METAL_RS03860	Metal_0785
NZ_CM001475.1	898693	899085		minus	DUF4143 domain-containing protein		protein-coding	WP_213069450.1	130	METAL_RS03865	Metal_0786
NZ_CM001475.1	899394	899936		plus	flavin reductase family protein		protein-coding	WP_005369819.1	180	METAL_RS03870	Metal_0787
NZ_CM001475.1	900543	902168		plus	TIGR03118 family protein		protein-coding	WP_005369821.1	541	METAL_RS19800	Metal_0788
NZ_CM001475.1	902269	902466		plus	hypothetical protein		protein-coding	WP_157203423.1	65	METAL_RS20445
NZ_CM001475.1	902604	903941		plus	tRNA 5-hydroxyuridine modification protein YegQ	yegQ	protein-coding	WP_005369828.1	445	METAL_RS03880	Metal_0789
NZ_CM001475.1	904328	904597		plus	hypothetical protein		protein-coding	WP_005369829.1	89	METAL_RS03885	Metal_0790
NZ_CM001475.1	904800	905840		plus	hypothetical protein		protein-coding	WP_213069451.1	346	METAL_RS03890	Metal_0791
NZ_CM001475.1	906139	906336		plus	hypothetical protein		protein-coding	WP_005369833.1	65	METAL_RS03895	Metal_0792
NZ_CM001475.1	906668	906847		plus	heavy metal translocating P-type ATPase metal-binding domain-containing protein		protein-coding	WP_005369835.1	59	METAL_RS20450	Metal_0793
NZ_CM001475.1	907193	907381		plus	hypothetical protein		protein-coding	WP_236994373.1	62	METAL_RS21445
NZ_CM001475.1	907477	908082		plus	hypothetical protein		protein-coding	WP_005369848.1	201	METAL_RS03910	Metal_0795
NZ_CM001475.1	908331	910784		plus	heavy metal translocating P-type ATPase		protein-coding	WP_005369849.1	817	METAL_RS03915	Metal_0796
NZ_CM001475.1	910806	911636		plus	sulfite exporter TauE/SafE family protein		protein-coding	WP_051040458.1	276	METAL_RS03920	Metal_0797
NZ_CM001475.1	911990	913483		minus	cbb3-type cytochrome c oxidase subunit I		protein-coding	WP_005369851.1	497	METAL_RS03925	Metal_0798
NZ_CM001475.1	913486	914085		minus	c-type cytochrome		protein-coding	WP_005369852.1	199	METAL_RS03930	Metal_0799
NZ_CM001475.1	914115	914423		minus	hypothetical protein		protein-coding	WP_005369853.1	102	METAL_RS03935	Metal_0800
NZ_CM001475.1	914481	914684		minus	hypothetical protein		protein-coding	WP_213069452.1	67	METAL_RS03940	Metal_0801
NZ_CM001475.1	914913	915248		minus	phage holin family protein		protein-coding	WP_005369856.1	111	METAL_RS03945	Metal_0802
NZ_CM001475.1	915325	915507		minus	hypothetical protein		protein-coding	WP_169740953.1	60	METAL_RS20455
NZ_CM001475.1	915820	916278		minus	hypothetical protein		protein-coding	WP_051040461.1	152	METAL_RS03955	Metal_0804
NZ_CM001475.1	916930	917016		minus	tRNA-Leu		tRNA			METAL_RS03960	Metal_0805
NZ_CM001475.1	917357	917764		minus	large-conductance mechanosensitive channel protein MscL	mscL	protein-coding	WP_005369864.1	135	METAL_RS03965	Metal_0806
NZ_CM001475.1	917870	918337		plus	nucleoside deaminase		protein-coding	WP_005369866.1	155	METAL_RS03970	Metal_0807
NZ_CM001475.1	918462	919154		plus	phosphate regulon transcriptional regulator PhoB	phoB	protein-coding	WP_005369868.1	230	METAL_RS03975	Metal_0808
NZ_CM001475.1	919167	920444		plus	phosphate regulon sensor histidine kinase PhoR	phoR	protein-coding	WP_005369869.1	425	METAL_RS03980	Metal_0809
NZ_CM001475.1	920601	921197		plus	DUF502 domain-containing protein		protein-coding	WP_005369870.1	198	METAL_RS03985	Metal_0810
NZ_CM001475.1	921240	921827		plus	NADPH-dependent FMN reductase		protein-coding	WP_005369871.1	195	METAL_RS03990	Metal_0811
NZ_CM001475.1	921925	922866		plus	acetylxylan esterase		protein-coding	WP_005369872.1	313	METAL_RS03995	Metal_0812
NZ_CM001475.1	922863	923591		plus	esterase family protein		protein-coding	WP_005369874.1	242	METAL_RS04000	Metal_0813
NZ_CM001475.1	923665	923862		minus	CstA-like transporter-associated (seleno)protein		protein-coding	WP_005369875.1	65	METAL_RS04005	Metal_0814
NZ_CM001475.1	924093	925049		minus	IS5 family transposase		protein-coding	WP_005369880.1	318	METAL_RS04010	Metal_0815
NZ_CM001475.1	925245	927305		minus	carbon starvation CstA family protein		protein-coding	WP_005369883.1	686	METAL_RS04015	Metal_0816
NZ_CM001475.1	927587	928975		minus	MFS transporter		protein-coding	WP_005369888.1	462	METAL_RS04020	Metal_0818
NZ_CM001475.1	929174	930268		minus	5-(carboxyamino)imidazole ribonucleotide synthase		protein-coding	WP_005369892.1	364	METAL_RS04025	Metal_0819
NZ_CM001475.1	930265	930774		minus	5-(carboxyamino)imidazole ribonucleotide mutase	purE	protein-coding	WP_005369894.1	169	METAL_RS04030	Metal_0820
NZ_CM001475.1	930939	931016		minus	tRNA-Arg		tRNA			METAL_RS04035	Metal_0821
NZ_CM001475.1	931250	933298		plus	sensor domain-containing diguanylate cyclase		protein-coding	WP_005369896.1	682	METAL_RS04040	Metal_0822
NZ_CM001475.1	933331	934029		minus	(5-formylfuran-3-yl)methyl phosphate synthase		protein-coding	WP_005369902.1	232	METAL_RS04045	Metal_0823
NZ_CM001475.1	934026	934595		minus	DUF447 domain-containing protein		protein-coding	WP_005369903.1	189	METAL_RS04050	Metal_0824
NZ_CM001475.1	934678	935622		minus	tRNA (adenosine(37)-N6)-dimethylallyltransferase MiaA	miaA	protein-coding	WP_005369905.1	314	METAL_RS04055	Metal_0825
NZ_CM001475.1	935751	936197		minus	hypothetical protein		protein-coding	WP_157203425.1	148	METAL_RS19805	Metal_0826
NZ_CM001475.1	936490	936966		plus	PAS domain-containing protein		protein-coding	WP_005369907.1	158	METAL_RS04065	Metal_0827
NZ_CM001475.1	936979	937725		plus	phosphate/phosphite/phosphonate ABC transporter substrate-binding protein		protein-coding	WP_005369909.1	248	METAL_RS04070	Metal_0828
NZ_CM001475.1	937787	938188		minus	C40 family peptidase		protein-coding	WP_245549464.1	133	METAL_RS04075	Metal_0829
NZ_CM001475.1	938389	938997		minus	hypothetical protein		protein-coding	WP_005369913.1	202	METAL_RS04080	Metal_0830
NZ_CM001475.1	939079	939549		minus	nucleoside deaminase		protein-coding	WP_005369915.1	156	METAL_RS04085	Metal_0831
NZ_CM001475.1	939546	940610		minus	homoserine O-succinyltransferase MetA	metA	protein-coding	WP_005369917.1	354	METAL_RS04090	Metal_0832
NZ_CM001475.1	940623	941468		minus	hypothetical protein		protein-coding	WP_005369920.1	281	METAL_RS04095	Metal_0833
NZ_CM001475.1	941487	941786		minus	DUF6763 family protein		protein-coding	WP_005369922.1	99	METAL_RS04100	Metal_0834
NZ_CM001475.1	942026	943498		plus	helicase HerA-like domain-containing protein		protein-coding	WP_005369924.1	490	METAL_RS04105	Metal_0835
NZ_CM001475.1	943610	944578		plus	prolyl aminopeptidase	pip	protein-coding	WP_040578451.1	322	METAL_RS04110	Metal_0836
NZ_CM001475.1	944590	945162		plus	UbiX family flavin prenyltransferase		protein-coding	WP_005369926.1	190	METAL_RS04115	Metal_0837
NZ_CM001475.1	945445	946005		plus	hypothetical protein		protein-coding	WP_005369928.1	186	METAL_RS04120	Metal_0838
NZ_CM001475.1	946659	948263		minus	tetratricopeptide repeat protein		protein-coding	WP_005369930.1	534	METAL_RS04125	Metal_0839
NZ_CM001475.1	948291	949418		minus	pyrroloquinoline quinone biosynthesis protein PqqE	pqqE	protein-coding	WP_005369931.1	375	METAL_RS04130	Metal_0840
NZ_CM001475.1	949396	949668		minus	pyrroloquinoline quinone biosynthesis peptide chaperone PqqD	pqqD	protein-coding	WP_005369933.1	90	METAL_RS04135	Metal_0841
NZ_CM001475.1	949805	950485		minus	4'-phosphopantetheinyl transferase family protein		protein-coding	WP_005369935.1	226	METAL_RS04140	Metal_0842
NZ_CM001475.1	950517	952187		minus	gamma-glutamyltransferase	ggt	protein-coding	WP_040578284.1	556	METAL_RS04145	Metal_0843
NZ_CM001475.1	952180	952341		minus	hypothetical protein		protein-coding	WP_005369938.1	53	METAL_RS20460	Metal_0844
NZ_CM001475.1	952373	952714		minus	DUF2782 domain-containing protein		protein-coding	WP_005369940.1	113	METAL_RS04150	Metal_0845
NZ_CM001475.1	952803	953378		minus	DUF2058 domain-containing protein		protein-coding	WP_005369941.1	191	METAL_RS04155	Metal_0846
NZ_CM001475.1	953531	953929		plus	peptide-methionine (R)-S-oxide reductase MsrB	msrB	protein-coding	WP_005369942.1	132	METAL_RS04160	Metal_0847
NZ_CM001475.1	953926	955233		plus	M18 family aminopeptidase		protein-coding	WP_005369943.1	435	METAL_RS04165	Metal_0848
NZ_CM001475.1	955685	956002		plus	hypothetical protein		protein-coding	WP_005369945.1	105	METAL_RS04170	Metal_0850
NZ_CM001475.1	956195	957835		minus	glucose-6-phosphate isomerase	pgi	protein-coding	WP_005369946.1	546	METAL_RS04175	Metal_0851
NZ_CM001475.1	958109	958702		plus	hypothetical protein		protein-coding	WP_005369947.1	197	METAL_RS04180	Metal_0852
NZ_CM001475.1	958802	959716		plus	cupredoxin domain-containing protein		protein-coding	WP_005369948.1	304	METAL_RS04185	Metal_0853
NZ_CM001475.1	959782	960207		plus	YqaA family protein		protein-coding	WP_005369949.1	141	METAL_RS04190	Metal_0854
NZ_CM001475.1	960350	961135		plus	hypothetical protein		protein-coding	WP_005369950.1	261	METAL_RS04195	Metal_0855
NZ_CM001475.1	961142	962224		plus	glycosyltransferase family 9 protein		protein-coding	WP_005369951.1	360	METAL_RS04200	Metal_0856
NZ_CM001475.1	962369	963592		plus	O-antigen ligase family protein		protein-coding	WP_036303941.1	407	METAL_RS04205	Metal_0857
NZ_CM001475.1	963585	964337		plus	glycosyltransferase family 2 protein		protein-coding	WP_005369953.1	250	METAL_RS04210	Metal_0858
NZ_CM001475.1	964334	965173		plus	glycosyltransferase family 2 protein		protein-coding	WP_005369954.1	279	METAL_RS04215	Metal_0859
NZ_CM001475.1	965170	966954		plus	lipid A export permease/ATP-binding protein MsbA	msbA	protein-coding	WP_005369955.1	594	METAL_RS04220	Metal_0860
NZ_CM001475.1	967027	967563		plus	SIS domain-containing protein		protein-coding	WP_051040464.1	178	METAL_RS04225	Metal_0861
NZ_CM001475.1	967544	968968		plus	bifunctional D-glycero-beta-D-manno-heptose-7-phosphate kinase/D-glycero-beta-D-manno-heptose 1-phosphate adenylyltransferase HldE	hldE	protein-coding	WP_005369957.1	474	METAL_RS04230	Metal_0862
NZ_CM001475.1	968965	969933		plus	ADP-glyceromanno-heptose 6-epimerase	rfaD	protein-coding	WP_005369958.1	322	METAL_RS04235	Metal_0863
NZ_CM001475.1	970425	971959		plus	16S ribosomal RNA		rRNA			METAL_RS04240	Metal_0864
NZ_CM001475.1	972025	972101		plus	tRNA-Ile		tRNA			METAL_RS04245	Metal_0865
NZ_CM001475.1	972171	972246		plus	tRNA-Ala		tRNA			METAL_RS04250	Metal_0866
NZ_CM001475.1	972568	975462		plus	23S ribosomal RNA		rRNA			METAL_RS04255	Metal_0867
NZ_CM001475.1	975616	975731		plus	5S ribosomal RNA	rrf	rRNA			METAL_RS04260	Metal_0868
NZ_CM001475.1	975837	977453		plus	apolipoprotein N-acyltransferase	lnt	protein-coding	WP_005369959.1	538	METAL_RS04265	Metal_0869
NZ_CM001475.1	977570	978091		plus	septal ring lytic transglycosylase RlpA family protein		protein-coding	WP_005369960.1	173	METAL_RS04270	Metal_0870
NZ_CM001475.1	978207	978680		minus	signal peptidase II	lspA	protein-coding	WP_040578453.1	157	METAL_RS04275	Metal_0871
NZ_CM001475.1	978689	981514		minus	isoleucine--tRNA ligase	ileS	protein-coding	WP_040578285.1	941	METAL_RS04280	Metal_0872
NZ_CM001475.1	981498	982451		minus	bifunctional riboflavin kinase/FAD synthetase	ribF	protein-coding	WP_005369963.1	317	METAL_RS04285	Metal_0873
NZ_CM001475.1	982667	982960		minus	hypothetical protein		protein-coding	WP_005369964.1	97	METAL_RS04290	Metal_0874
NZ_CM001475.1	983527	984456		plus	SPFH domain-containing protein		protein-coding	WP_005369965.1	309	METAL_RS04295	Metal_0875
NZ_CM001475.1	984466	984906		plus	NfeD family protein		protein-coding	WP_005369966.1	146	METAL_RS04300	Metal_0876
NZ_CM001475.1	985232	985546		minus	hypothetical protein		protein-coding	WP_213069453.1	104	METAL_RS20465
NZ_CM001475.1	986340	988052		plus	type I secretion system permease/ATPase		protein-coding	WP_005369967.1	570	METAL_RS04310	Metal_0877
NZ_CM001475.1	988071	989393		plus	HlyD family type I secretion periplasmic adaptor subunit		protein-coding	WP_005369968.1	440	METAL_RS04315	Metal_0878
NZ_CM001475.1	989401	990795		plus	TolC family outer membrane protein		protein-coding	WP_005369969.1	464	METAL_RS04320	Metal_0879
NZ_CM001475.1	992126	1004236		plus	beta strand repeat-containing protein		protein-coding	WP_005369970.1	4036	METAL_RS04325	Metal_0880
NZ_CM001475.1	1005084	1005617		plus	REP-associated tyrosine transposase		protein-coding	WP_005369972.1	177	METAL_RS04330	Metal_0882
NZ_CM001475.1	1005655	1005783		plus	hypothetical protein		protein-coding	WP_281023977.1	42	METAL_RS21790
NZ_CM001475.1	1006071	1006268		plus	DUF5397 domain-containing protein		protein-coding	WP_005369974.1	65	METAL_RS04340	Metal_0884
NZ_CM001475.1	1006268	1006546		plus	virulence factor		protein-coding	WP_005369975.1	92	METAL_RS04345	Metal_0885
NZ_CM001475.1	1006513	1007391		plus	hypothetical protein		protein-coding	WP_213069454.1	292	METAL_RS04350	Metal_0886
NZ_CM001475.1	1007675	1008646		plus	Rpn family recombination-promoting nuclease/putative transposase		protein-coding	WP_005369977.1	323	METAL_RS04355	Metal_0887
NZ_CM001475.1	1009088	1010059		plus	Rpn family recombination-promoting nuclease/putative transposase		protein-coding	WP_040578454.1	323	METAL_RS04360	Metal_0888
NZ_CM001475.1	1010383	1010580		plus	DUF5397 domain-containing protein		protein-coding	WP_005369979.1	65	METAL_RS04365	Metal_0889
NZ_CM001475.1	1010714	1010857		plus	hypothetical protein		protein-coding	WP_342633128.1	47	METAL_RS21795
NZ_CM001475.1	1011474	1011764		minus	type II toxin-antitoxin system RelE/ParE family toxin		protein-coding	WP_005369987.1	96	METAL_RS04375	Metal_0892
NZ_CM001475.1	1011793	1012038		minus	type II toxin-antitoxin system Phd/YefM family antitoxin		protein-coding	WP_005369988.1	81	METAL_RS04380	Metal_0893
NZ_CM001475.1	1012494	1013372		plus	SapC family protein		protein-coding	WP_005369989.1	292	METAL_RS19810	Metal_0894
NZ_CM001475.1	1013760	1014266		plus	hypothetical protein		protein-coding	WP_005369992.1	168	METAL_RS04390	Metal_0895
NZ_CM001475.1	1014288	1015007		plus	flagellar brake protein		protein-coding	WP_005369994.1	239	METAL_RS04395	Metal_0896
NZ_CM001475.1	1015486	1015740		plus	PA3496 family putative envelope integrity protein		protein-coding	WP_005369996.1	84	METAL_RS04400	Metal_0897
NZ_CM001475.1	1015869	1016450		plus	PilZ domain-containing protein		protein-coding	WP_005369998.1	193	METAL_RS04405	Metal_0898
NZ_CM001475.1	1016487	1017482		plus	bifunctional biotin--[acetyl-CoA-carboxylase] ligase/biotin operon repressor BirA	birA	protein-coding	WP_005369999.1	331	METAL_RS04410	Metal_0899
NZ_CM001475.1	1017479	1018204		plus	type III pantothenate kinase		protein-coding	WP_005370000.1	241	METAL_RS04415	Metal_0900
NZ_CM001475.1	1018209	1019600		plus	hypothetical protein		protein-coding	WP_005370001.1	463	METAL_RS04420	Metal_0901
NZ_CM001475.1	1020499	1020687		plus	hypothetical protein		protein-coding	WP_005370002.1	62	METAL_RS04425	Metal_0902
NZ_CM001475.1	1020987	1022027		minus	UDP-3-O-(3-hydroxymyristoyl)glucosamine N-acyltransferase	lpxD	protein-coding	WP_005370003.1	346	METAL_RS04430	Metal_0903
NZ_CM001475.1	1022374	1022850		minus	cyclic pyranopterin monophosphate synthase MoaC	moaC	protein-coding	WP_005370004.1	158	METAL_RS04435	Metal_0904
NZ_CM001475.1	1022926	1023159		plus	molybdopterin converting factor subunit 1	moaD	protein-coding	WP_005370005.1	77	METAL_RS04440	Metal_0905
NZ_CM001475.1	1023164	1023616		plus	molybdenum cofactor biosynthesis protein MoaE		protein-coding	WP_005370006.1	150	METAL_RS04445	Metal_0906
NZ_CM001475.1	1023646	1024440		plus	DUF2797 domain-containing protein		protein-coding	WP_031430977.1	264	METAL_RS04450	Metal_0907
NZ_CM001475.1	1024523	1024861		minus	histidine triad nucleotide-binding protein		protein-coding	WP_005370008.1	112	METAL_RS04455	Metal_0908
NZ_CM001475.1	1025069	1025665		minus	recombination mediator RecR	recR	protein-coding	WP_005370010.1	198	METAL_RS04460	Metal_0909
NZ_CM001475.1	1025668	1025991		minus	YbaB/EbfC family nucleoid-associated protein		protein-coding	WP_005370012.1	107	METAL_RS04465	Metal_0910
NZ_CM001475.1	1026008	1027642		minus	DNA polymerase III subunit gamma/tau	dnaX	protein-coding	WP_005370014.1	544	METAL_RS04470	Metal_0911
NZ_CM001475.1	1027684	1027780		minus	signal recognition particle sRNA small type	ffs	other			METAL_RS20175	Metal_0912
NZ_CM001475.1	1028022	1029302		plus	glutamate-1-semialdehyde 2,1-aminomutase	hemL	protein-coding	WP_005370016.1	426	METAL_RS04475	Metal_0913
NZ_CM001475.1	1029519	1029905		plus	hypothetical protein		protein-coding	WP_005370018.1	128	METAL_RS04480	Metal_0914
NZ_CM001475.1	1029994	1031583		minus	DHA2 family efflux MFS transporter permease subunit		protein-coding	WP_005370020.1	529	METAL_RS04485	Metal_0915
NZ_CM001475.1	1031586	1032611		minus	HlyD family secretion protein		protein-coding	WP_005370022.1	341	METAL_RS04490	Metal_0916
NZ_CM001475.1	1032698	1033306		plus	TetR/AcrR family transcriptional regulator		protein-coding	WP_005370024.1	202	METAL_RS04495	Metal_0917
NZ_CM001475.1	1033296	1034711		plus	efflux transporter outer membrane subunit		protein-coding	WP_005370025.1	471	METAL_RS04500	Metal_0918
NZ_CM001475.1	1034733	1035803		plus	HlyD family secretion protein		protein-coding	WP_005370027.1	356	METAL_RS04505	Metal_0919
NZ_CM001475.1	1035800	1038580		plus	ribosome-associated ATPase/putative transporter RbbA	rbbA	protein-coding	WP_005370029.1	926	METAL_RS04510	Metal_0920
NZ_CM001475.1	1038583	1039707		plus	ABC transporter permease		protein-coding	WP_005370031.1	374	METAL_RS04515	Metal_0921
NZ_CM001475.1	1039769	1040797		minus	glycosyltransferase family 4 protein		protein-coding	WP_005370033.1	342	METAL_RS04520	Metal_0922
NZ_CM001475.1	1040851	1042215		minus	MFS transporter		protein-coding	WP_005370035.1	454	METAL_RS04525	Metal_0923
NZ_CM001475.1	1042719	1043399		plus	GntR family transcriptional regulator		protein-coding	WP_245549466.1	226	METAL_RS04530	Metal_0924
NZ_CM001475.1	1043446	1043766		plus	hypothetical protein		protein-coding	WP_005370039.1	106	METAL_RS04535	Metal_0925
NZ_CM001475.1	1043806	1044780		plus	sulfonate ABC transporter substrate-binding protein		protein-coding	WP_005370041.1	324	METAL_RS04540	Metal_0926
NZ_CM001475.1	1044894	1046051		plus	FMNH2-dependent alkanesulfonate monooxygenase	ssuD	protein-coding	WP_005370043.1	385	METAL_RS04545	Metal_0927
NZ_CM001475.1	1046178	1046360		plus	hypothetical protein		protein-coding	WP_213069551.1	60	METAL_RS20470
NZ_CM001475.1	1046351	1046735		plus	uncharacterized gene		pseudogene			METAL_RS21945
NZ_CM001475.1	1046817	1046990		plus	uncharacterized gene		pseudogene			METAL_RS22090
NZ_CM001475.1	1047125	1047547		minus	helix-turn-helix domain-containing protein		protein-coding	WP_005370045.1	140	METAL_RS04555	Metal_0929
NZ_CM001475.1	1047714	1047809		plus	uncharacterized gene		pseudogene			METAL_RS20480
NZ_CM001475.1	1047874	1050093		plus	S8 family serine peptidase		protein-coding	WP_005370047.1	739	METAL_RS20485	Metal_0931
NZ_CM001475.1	1050066	1052699		plus	pre-peptidase C-terminal domain-containing protein		protein-coding	WP_031431003.1	877	METAL_RS19815	Metal_0932
NZ_CM001475.1	1053193	1054047		minus	CvfB family protein		protein-coding	WP_005370053.1	284	METAL_RS04570	Metal_0934
NZ_CM001475.1	1054151	1054498		minus	hypothetical protein		protein-coding	WP_005370055.1	115	METAL_RS04575	Metal_0935
NZ_CM001475.1	1054507	1057326		minus	RNA polymerase-associated protein RapA	rapA	protein-coding	WP_005370056.1	939	METAL_RS04580	Metal_0936
NZ_CM001475.1	1057569	1057934		plus	glycine zipper 2TM domain-containing protein		protein-coding	WP_005370058.1	121	METAL_RS04585	Metal_0937
NZ_CM001475.1	1058108	1058524		plus	hypothetical protein		protein-coding	WP_005370061.1	138	METAL_RS04590	Metal_0938
NZ_CM001475.1	1058723	1059415		plus	DUF3313 domain-containing protein		protein-coding	WP_005370062.1	230	METAL_RS04595	Metal_0939
NZ_CM001475.1	1059514	1059816		minus	hypothetical protein		protein-coding	WP_005370067.1	100	METAL_RS04600	Metal_0940
NZ_CM001475.1	1059964	1060563		minus	hypothetical protein		protein-coding	WP_005370075.1	199	METAL_RS04605	Metal_0941
NZ_CM001475.1	1060597	1060791		minus	DUF1289 domain-containing protein		protein-coding	WP_031431008.1	64	METAL_RS04610	Metal_0942
NZ_CM001475.1	1060821	1061615		minus	cytochrome C assembly family protein		protein-coding	WP_005370078.1	264	METAL_RS04615	Metal_0943
NZ_CM001475.1	1061817	1063175		plus	signal recognition particle protein	ffh	protein-coding	WP_005370079.1	452	METAL_RS04620	Metal_0944
NZ_CM001475.1	1063707	1063958		plus	30S ribosomal protein S16	rpsP	protein-coding	WP_005370081.1	83	METAL_RS04625	Metal_0945
NZ_CM001475.1	1063965	1064477		plus	ribosome maturation factor RimM	rimM	protein-coding	WP_005370083.1	170	METAL_RS04630	Metal_0946
NZ_CM001475.1	1064487	1065230		plus	tRNA (guanosine(37)-N1)-methyltransferase TrmD	trmD	protein-coding	WP_005370085.1	247	METAL_RS04635	Metal_0947
NZ_CM001475.1	1065239	1065583		plus	50S ribosomal protein L19	rplS	protein-coding	WP_005370087.1	114	METAL_RS04640	Metal_0948
NZ_CM001475.1	1065865	1066140		plus	hypothetical protein		protein-coding	WP_005370089.1	91	METAL_RS04645	Metal_0949
NZ_CM001475.1	1066179	1066766		plus	ankyrin repeat domain-containing protein		protein-coding	WP_005370090.1	195	METAL_RS04650	Metal_0950
NZ_CM001475.1	1067184	1068122		plus	DUF5655 domain-containing protein		protein-coding	WP_005370091.1	312	METAL_RS04655	Metal_0951
NZ_CM001475.1	1068448	1068654		plus	sugar phosphate nucleotidyltransferase		protein-coding	WP_040578288.1	68	METAL_RS04660
NZ_CM001475.1	1068666	1070300		minus	IS66 family transposase	tnpC	protein-coding	WP_005368386.1	544	METAL_RS04665	Metal_0953
NZ_CM001475.1	1070375	1070725		minus	IS66 family insertion sequence element accessory protein TnpB	tnpB	protein-coding	WP_005368390.1	116	METAL_RS04670	Metal_0954
NZ_CM001475.1	1070713	1071000		minus	IS66 family insertion sequence element accessory protein TnpA	tnpA	protein-coding	WP_005368392.1	95	METAL_RS04675	Metal_0955
NZ_CM001475.1	1070999	1072141		plus	sugar phosphate nucleotidyltransferase		protein-coding	WP_245549467.1	380	METAL_RS04680	Metal_0952
NZ_CM001475.1	1072160	1073977		minus	hypothetical protein		protein-coding	WP_005370092.1	605	METAL_RS04685	Metal_0956
NZ_CM001475.1	1074030	1074323		minus	GIY-YIG nuclease family protein		protein-coding	WP_005370093.1	97	METAL_RS04690	Metal_0957
NZ_CM001475.1	1074331	1074540		minus	VIT1/CCC1 transporter family protein		protein-coding	WP_005370094.1	69	METAL_RS04695	Metal_0958
NZ_CM001475.1	1074554	1075480		minus	malate dehydrogenase		protein-coding	WP_005370096.1	308	METAL_RS04700	Metal_0959
NZ_CM001475.1	1075571	1075789		minus	hypothetical protein		protein-coding	WP_005370097.1	72	METAL_RS04705	Metal_0960
NZ_CM001475.1	1076383	1078305		minus	GMC family oxidoreductase		protein-coding	WP_005370099.1	640	METAL_RS04710	Metal_0961
NZ_CM001475.1	1078435	1080990		minus	hypothetical protein		protein-coding	WP_005370102.1	851	METAL_RS04715	Metal_0963
NZ_CM001475.1	1081539	1082036		plus	methylated-DNA--[protein]-cysteine S-methyltransferase		protein-coding	WP_005370122.1	165	METAL_RS04720	Metal_0964
NZ_CM001475.1	1082033	1082917		plus	site-specific tyrosine recombinase XerD	xerD	protein-coding	WP_005370124.1	294	METAL_RS04725	Metal_0965
NZ_CM001475.1	1082925	1083701		plus	acyl-ACP--UDP-N-acetylglucosamine O-acyltransferase	lpxA	protein-coding	WP_005370125.1	258	METAL_RS04730	Metal_0966
NZ_CM001475.1	1083817	1084332		plus	CinA family protein		protein-coding	WP_005370127.1	171	METAL_RS04735	Metal_0967
NZ_CM001475.1	1084394	1085824		minus	efflux transporter outer membrane subunit		protein-coding	WP_005370128.1	476	METAL_RS04740	Metal_0968
NZ_CM001475.1	1085877	1086941		minus	ABC transporter permease		protein-coding	WP_245549468.1	354	METAL_RS04745	Metal_0969
NZ_CM001475.1	1086986	1088116		minus	ABC transporter permease		protein-coding	WP_005370132.1	376	METAL_RS04750	Metal_0970
NZ_CM001475.1	1088113	1089843		minus	ATP-binding cassette domain-containing protein		protein-coding	WP_005370134.1	576	METAL_RS04755	Metal_0971
NZ_CM001475.1	1089840	1090847		minus	secretion protein HlyD	hlyD	protein-coding	WP_005370136.1	335	METAL_RS04760	Metal_0972
NZ_CM001475.1	1090844	1091410		minus	TetR/AcrR family transcriptional regulator		protein-coding	WP_005370138.1	188	METAL_RS04765	Metal_0973
NZ_CM001475.1	1091587	1092468		minus	HDOD domain-containing protein		protein-coding	WP_005370139.1	293	METAL_RS04770	Metal_0974
NZ_CM001475.1	1092560	1093492		plus	50S ribosomal protein L3 N(5)-glutamine methyltransferase	prmB	protein-coding	WP_005370140.1	310	METAL_RS04775	Metal_0975
NZ_CM001475.1	1093494	1094582		plus	chorismate synthase	aroC	protein-coding	WP_005370141.1	362	METAL_RS04780	Metal_0976
NZ_CM001475.1	1095200	1096363		plus	MFS transporter		protein-coding	WP_005370142.1	387	METAL_RS04785	Metal_0977
NZ_CM001475.1	1096410	1097027		plus	MotA/TolQ/ExbB proton channel family protein		protein-coding	WP_005370143.1	205	METAL_RS04790	Metal_0978
NZ_CM001475.1	1097024	1097458		plus	ExbD/TolR family protein		protein-coding	WP_005370144.1	144	METAL_RS04795	Metal_0979
NZ_CM001475.1	1097455	1098456		plus	tetraacyldisaccharide 4'-kinase	lpxK	protein-coding	WP_005370145.1	333	METAL_RS04800	Metal_0980
NZ_CM001475.1	1098446	1098640		plus	Trm112 family protein		protein-coding	WP_005370153.1	64	METAL_RS04805	Metal_0981
NZ_CM001475.1	1098756	1099526		plus	3-deoxy-manno-octulosonate cytidylyltransferase	kdsB	protein-coding	WP_005370154.1	256	METAL_RS04810	Metal_0982
NZ_CM001475.1	1099673	1100857		plus	alanine transaminase	alaC	protein-coding	WP_005370155.1	394	METAL_RS04815	Metal_0983
NZ_CM001475.1	1100956	1102266		plus	homoserine dehydrogenase		protein-coding	WP_005370156.1	436	METAL_RS04820	Metal_0984
NZ_CM001475.1	1102274	1103368		plus	threonine synthase	thrC	protein-coding	WP_005370157.1	364	METAL_RS04825	Metal_0985
NZ_CM001475.1	1103528	1105411		plus	potassium transporter Kup		protein-coding	WP_005370158.1	627	METAL_RS04830	Metal_0986
NZ_CM001475.1	1105495	1107111		plus	DNA recombination protein RmuC	rmuC	protein-coding	WP_005370159.1	538	METAL_RS04835	Metal_0987
NZ_CM001475.1	1107248	1107694		minus	host attachment protein		protein-coding	WP_005370161.1	148	METAL_RS04840	Metal_0988
NZ_CM001475.1	1107895	1108623		plus	monofunctional biosynthetic peptidoglycan transglycosylase	mtgA	protein-coding	WP_245549469.1	242	METAL_RS04845	Metal_0989
NZ_CM001475.1	1108703	1108936		plus	hypothetical protein		protein-coding	WP_005370165.1	77	METAL_RS04850	Metal_0990
NZ_CM001475.1	1108906	1109913		plus	GTP 3',8-cyclase MoaA	moaA	protein-coding	WP_005370167.1	335	METAL_RS04855	Metal_0991
NZ_CM001475.1	1109955	1111232		plus	DEAD/DEAH box helicase		protein-coding	WP_005370169.1	425	METAL_RS04860	Metal_0992
NZ_CM001475.1	1111344	1112036		plus	TPR end-of-group domain-containing protein		protein-coding	WP_005370170.1	230	METAL_RS04865	Metal_0993
NZ_CM001475.1	1112328	1112969		minus	uracil-DNA glycosylase family protein		protein-coding	WP_005370173.1	213	METAL_RS04870	Metal_0994
NZ_CM001475.1	1112994	1113758		minus	exodeoxyribonuclease III		protein-coding	WP_005370176.1	254	METAL_RS04875	Metal_0995
NZ_CM001475.1	1113755	1114645		minus	phosphoribosylaminoimidazolesuccinocarboxamide synthase		protein-coding	WP_005370178.1	296	METAL_RS04880	Metal_0996
NZ_CM001475.1	1115570	1117189		plus	DUF7594 domain-containing protein		protein-coding	WP_005370180.1	539	METAL_RS19820	Metal_0997
NZ_CM001475.1	1117682	1118803		minus	glycosyltransferase		protein-coding	WP_005370182.1	373	METAL_RS04890	Metal_0998
NZ_CM001475.1	1118958	1119182		plus	hypothetical protein		protein-coding	WP_157203428.1	74	METAL_RS20490
NZ_CM001475.1	1119210	1121051		plus	excinuclease ABC subunit UvrC	uvrC	protein-coding	WP_005370184.1	613	METAL_RS04895	Metal_0999
NZ_CM001475.1	1121041	1121604		plus	CDP-diacylglycerol--glycerol-3-phosphate 3-phosphatidyltransferase	pgsA	protein-coding	WP_005370186.1	187	METAL_RS04900	Metal_1000
NZ_CM001475.1	1121690	1122289		plus	TetR/AcrR family transcriptional regulator		protein-coding	WP_005370188.1	199	METAL_RS04905	Metal_1001
NZ_CM001475.1	1122311	1123015		plus	TIGR00266 family protein		protein-coding	WP_005370190.1	234	METAL_RS04910	Metal_1002
NZ_CM001475.1	1123422	1125644		plus	bifunctional SulP family inorganic anion transporter/carbonic anhydrase		protein-coding	WP_005370192.1	740	METAL_RS04915	Metal_1003
NZ_CM001475.1	1125819	1126220		plus	hypothetical protein		protein-coding	WP_005370194.1	133	METAL_RS04920	Metal_1004
NZ_CM001475.1	1126252	1127760		minus	YifB family Mg chelatase-like AAA ATPase		protein-coding	WP_005370196.1	502	METAL_RS04925	Metal_1005
NZ_CM001475.1	1127780	1128043		minus	accessory factor UbiK family protein		protein-coding	WP_005370198.1	87	METAL_RS04930	Metal_1006
NZ_CM001475.1	1128177	1129028		minus	polyamine aminopropyltransferase	speE	protein-coding	WP_005370200.1	283	METAL_RS04935	Metal_1007
NZ_CM001475.1	1129112	1130950		plus	biosynthetic arginine decarboxylase	speA	protein-coding	WP_005370202.1	612	METAL_RS04940	Metal_1008
NZ_CM001475.1	1130947	1131810		plus	NAD(P)-dependent oxidoreductase		protein-coding	WP_005370204.1	287	METAL_RS04945	Metal_1009
NZ_CM001475.1	1131949	1132623		minus	RadC family protein	radC	protein-coding	WP_005370206.1	224	METAL_RS04950	Metal_1010
NZ_CM001475.1	1132727	1133932		plus	bifunctional phosphopantothenoylcysteine decarboxylase/phosphopantothenate--cysteine ligase CoaBC	coaBC	protein-coding	WP_031431066.1	401	METAL_RS04955	Metal_1011
NZ_CM001475.1	1134052	1135623		plus	Re/Si-specific NAD(P)(+) transhydrogenase subunit alpha		protein-coding	WP_005370210.1	523	METAL_RS04960	Metal_1012
NZ_CM001475.1	1135640	1137031		plus	Re/Si-specific NAD(P)(+) transhydrogenase subunit beta	pntB	protein-coding	WP_005370212.1	463	METAL_RS04965	Metal_1013
NZ_CM001475.1	1137125	1138954		minus	DNA mismatch repair endonuclease MutL	mutL	protein-coding	WP_005370214.1	609	METAL_RS04970	Metal_1014
NZ_CM001475.1	1139259	1140002		plus	23S rRNA (guanosine(2251)-2'-O)-methyltransferase RlmB	rlmB	protein-coding	WP_005370216.1	247	METAL_RS04975	Metal_1015
NZ_CM001475.1	1139999	1140619		plus	cytochrome c biogenesis heme-transporting ATPase CcmA	ccmA	protein-coding	WP_005370217.1	206	METAL_RS04980	Metal_1016
NZ_CM001475.1	1140619	1141293		plus	heme exporter protein CcmB	ccmB	protein-coding	WP_005370218.1	224	METAL_RS04985	Metal_1017
NZ_CM001475.1	1141343	1142236		plus	hypothetical protein		protein-coding	WP_005370219.1	297	METAL_RS04990	Metal_1018
NZ_CM001475.1	1142321	1143085		plus	heme ABC transporter permease		protein-coding	WP_005370220.1	254	METAL_RS04995	Metal_1019
NZ_CM001475.1	1143082	1143246		plus	heme exporter protein CcmD	ccmD	protein-coding	WP_005370222.1	54	METAL_RS05000	Metal_1020
NZ_CM001475.1	1143243	1143686		plus	cytochrome c maturation protein CcmE	ccmE	protein-coding	WP_005370224.1	147	METAL_RS05005	Metal_1021
NZ_CM001475.1	1143707	1143979		plus	hypothetical protein		protein-coding	WP_005370225.1	90	METAL_RS05010	Metal_1022
NZ_CM001475.1	1143972	1144202		plus	DUF2283 domain-containing protein		protein-coding	WP_005370227.1	76	METAL_RS05015	Metal_1023
NZ_CM001475.1	1144231	1146186		plus	heme lyase CcmF/NrfE family subunit		protein-coding	WP_005370229.1	651	METAL_RS05020	Metal_1024
NZ_CM001475.1	1146211	1146429		plus	type II toxin-antitoxin system VapB family antitoxin	vapB	protein-coding	WP_005370234.1	72	METAL_RS05025	Metal_1025
NZ_CM001475.1	1146426	1146809		plus	type II toxin-antitoxin system VapC family toxin		protein-coding	WP_005370235.1	127	METAL_RS05030	Metal_1026
NZ_CM001475.1	1146841	1147368		plus	DsbE family thiol:disulfide interchange protein		protein-coding	WP_005370236.1	175	METAL_RS05035	Metal_1027
NZ_CM001475.1	1147365	1147823		plus	cytochrome c-type biogenesis protein		protein-coding	WP_005370237.1	152	METAL_RS05040	Metal_1028
NZ_CM001475.1	1147820	1149049		plus	c-type cytochrome biogenesis protein CcmI	ccmI	protein-coding	WP_005370241.1	409	METAL_RS05045	Metal_1029
NZ_CM001475.1	1149380	1150468		minus	hypothetical protein		protein-coding	WP_005370243.1	362	METAL_RS05050	Metal_1030
NZ_CM001475.1	1150972	1152930		minus	diguanylate cyclase domain-containing protein		protein-coding	WP_213069460.1	652	METAL_RS05055	Metal_1031
NZ_CM001475.1	1153139	1153309		plus	hypothetical protein		protein-coding	WP_157203429.1	56	METAL_RS20495
NZ_CM001475.1	1153523	1154560		plus	MJ1255/VC2487 family glycosyltransferase		protein-coding	WP_005370248.1	345	METAL_RS05065	Metal_1032
NZ_CM001475.1	1154680	1155354		minus	transaldolase family protein		protein-coding	WP_005370250.1	224	METAL_RS05070	Metal_1033
NZ_CM001475.1	1155653	1156579		plus	TIGR01777 family oxidoreductase		protein-coding	WP_005370251.1	308	METAL_RS05075	Metal_1034
NZ_CM001475.1	1156702	1157604		minus	LysR family transcriptional regulator		protein-coding	WP_005370253.1	300	METAL_RS05080	Metal_1035
NZ_CM001475.1	1157735	1158553		plus	class I SAM-dependent methyltransferase		protein-coding	WP_005370254.1	272	METAL_RS05085	Metal_1036
NZ_CM001475.1	1158651	1159451		plus	class I SAM-dependent methyltransferase		protein-coding	WP_005370256.1	266	METAL_RS05090	Metal_1037
NZ_CM001475.1	1159509	1160573		plus	PD40 domain-containing protein		protein-coding	WP_005370258.1	354	METAL_RS05095	Metal_1038
NZ_CM001475.1	1161061	1161657		minus	DUF4276 family protein		protein-coding	WP_005370260.1	198	METAL_RS05100	Metal_1039
NZ_CM001475.1	1161654	1162856		minus	AAA family ATPase		protein-coding	WP_005370261.1	400	METAL_RS05105	Metal_1040
NZ_CM001475.1	1163422	1166175		minus	pyruvate, phosphate dikinase	ppdK	protein-coding	WP_040578462.1	917	METAL_RS05110	Metal_1041
NZ_CM001475.1	1166294	1166731		minus	NUDIX domain-containing protein		protein-coding	WP_005370264.1	145	METAL_RS05115	Metal_1042
NZ_CM001475.1	1166739	1167428		minus	O-methyltransferase		protein-coding	WP_005370265.1	229	METAL_RS05120	Metal_1043
NZ_CM001475.1	1167477	1167713		minus	TIGR02647 family protein		protein-coding	WP_005370266.1	78	METAL_RS05125	Metal_1044
NZ_CM001475.1	1167913	1168908		plus	hypothetical protein		protein-coding	WP_213069461.1	331	METAL_RS05130	Metal_1045
NZ_CM001475.1	1169076	1169666		plus	RcnB family protein		protein-coding	WP_005370268.1	196	METAL_RS05135	Metal_1046
NZ_CM001475.1	1169731	1170249		plus	O-acetyl-ADP-ribose deacetylase		protein-coding	WP_005370269.1	172	METAL_RS05140	Metal_1047
NZ_CM001475.1	1170860	1172497		minus	diguanylate cyclase domain-containing protein		protein-coding	WP_005370271.1	545	METAL_RS05150	Metal_1048
NZ_CM001475.1	1172494	1174644		minus	PAS domain S-box protein		protein-coding	WP_005370272.1	716	METAL_RS19825	Metal_1049
NZ_CM001475.1	1174700	1178158		minus	EAL domain-containing protein		protein-coding	WP_005370273.1	1152	METAL_RS19830	Metal_1050
NZ_CM001475.1	1178566	1178964		minus	group II truncated hemoglobin		protein-coding	WP_005370274.1	132	METAL_RS05165	Metal_1051
NZ_CM001475.1	1179350	1180708		plus	glycoside hydrolase family 30 protein		protein-coding	WP_005370275.1	452	METAL_RS05170	Metal_1052
NZ_CM001475.1	1180792	1183965		plus	hypothetical protein		protein-coding	WP_005370277.1	1057	METAL_RS05175	Metal_1053
NZ_CM001475.1	1184155	1185351		minus	D-alanyl-D-alanine carboxypeptidase family protein		protein-coding	WP_005370280.1	398	METAL_RS05180	Metal_1054
NZ_CM001475.1	1185649	1186671		minus	hypothetical protein		protein-coding	WP_005370281.1	340	METAL_RS05185	Metal_1055
NZ_CM001475.1	1186911	1187717		minus	nucleoside triphosphate pyrophosphohydrolase	mazG	protein-coding	WP_005370282.1	268	METAL_RS05190	Metal_1056
NZ_CM001475.1	1187723	1188658		minus	carbohydrate kinase family protein		protein-coding	WP_005370283.1	311	METAL_RS05195	Metal_1057
NZ_CM001475.1	1188655	1189026		minus	diacylglycerol kinase		protein-coding	WP_005370284.1	123	METAL_RS05200	Metal_1058
NZ_CM001475.1	1189073	1189459		minus	glycine cleavage system protein GcvH	gcvH	protein-coding	WP_005370286.1	128	METAL_RS05205	Metal_1059
NZ_CM001475.1	1189728	1190399		plus	protein-L-isoaspartate(D-aspartate) O-methyltransferase		protein-coding	WP_005370288.1	223	METAL_RS05210	Metal_1060
NZ_CM001475.1	1190449	1190580		plus	hypothetical protein		protein-coding	WP_342633130.1	43	METAL_RS21950
NZ_CM001475.1	1190632	1191117		plus	protein-L-isoaspartate(D-aspartate) O-methyltransferase		protein-coding	WP_051040321.1	161	METAL_RS05215	Metal_1061
NZ_CM001475.1	1191114	1191650		plus	M23 family metallopeptidase		protein-coding	WP_005370290.1	178	METAL_RS05220	Metal_1062
NZ_CM001475.1	1191752	1192618		minus	carbon-nitrogen hydrolase family protein		protein-coding	WP_005370291.1	288	METAL_RS05225	Metal_1063
NZ_CM001475.1	1192608	1193207		minus	GNAT family N-acetyltransferase		protein-coding	WP_005370293.1	199	METAL_RS05230	Metal_1064
NZ_CM001475.1	1193388	1193654		minus	Rho-binding antiterminator		protein-coding	WP_005370298.1	88	METAL_RS05235	Metal_1065
NZ_CM001475.1	1193744	1194847		minus	Do family serine endopeptidase		protein-coding	WP_005370300.1	367	METAL_RS05240	Metal_1066
NZ_CM001475.1	1195402	1196397		minus	zinc-dependent alcohol dehydrogenase family protein		protein-coding	WP_005370301.1	331	METAL_RS05245	Metal_1067
NZ_CM001475.1	1196426	1197613		minus	carboxynorspermidine decarboxylase		protein-coding	WP_005370302.1	395	METAL_RS05250	Metal_1068
NZ_CM001475.1	1197610	1198218		minus	5-formyltetrahydrofolate cyclo-ligase		protein-coding	WP_005370303.1	202	METAL_RS05255	Metal_1069
NZ_CM001475.1	1198352	1199260		plus	NADP-dependent methylenetetrahydromethanopterin/methylenetetrahydrofolate dehydrogenase		protein-coding	WP_005370304.1	302	METAL_RS05260	Metal_1070
NZ_CM001475.1	1199244	1199375		minus	hypothetical protein		protein-coding	WP_281023978.1	43	METAL_RS21805
NZ_CM001475.1	1199466	1200371		plus	NAD(P)-dependent methylenetetrahydromethanopterin dehydrogenase		protein-coding	WP_005370305.1	301	METAL_RS05265	Metal_1071
NZ_CM001475.1	1200888	1201334		minus	50S ribosomal protein L9	rplI	protein-coding	WP_005370315.1	148	METAL_RS05270	Metal_1072
NZ_CM001475.1	1201379	1202275		minus	DUF2232 domain-containing protein		protein-coding	WP_245549470.1	298	METAL_RS05275	Metal_1073
NZ_CM001475.1	1202294	1202518		minus	30S ribosomal protein S18	rpsR	protein-coding	WP_005370319.1	74	METAL_RS05280	Metal_1074
NZ_CM001475.1	1202550	1202993		minus	30S ribosomal protein S6	rpsF	protein-coding	WP_005370321.1	147	METAL_RS05285	Metal_1075
NZ_CM001475.1	1203258	1203581		minus	rhodanese-like domain-containing protein		protein-coding	WP_005370323.1	107	METAL_RS05290	Metal_1076
NZ_CM001475.1	1203585	1204751		minus	pyridoxal phosphate-dependent aminotransferase		protein-coding	WP_031431121.1	388	METAL_RS05295	Metal_1077
NZ_CM001475.1	1204863	1205297		plus	RNA polymerase-binding protein DksA	dksA	protein-coding	WP_005370331.1	144	METAL_RS05300	Metal_1078
NZ_CM001475.1	1205312	1206241		plus	tRNA glutamyl-Q(34) synthetase GluQRS	gluQRS	protein-coding	WP_005370333.1	309	METAL_RS05305	Metal_1079
NZ_CM001475.1	1206529	1207431		plus	DMT family transporter		protein-coding	WP_005370335.1	300	METAL_RS05310	Metal_1080
NZ_CM001475.1	1207725	1208267		plus	hypothetical protein		protein-coding	WP_157203432.1	180	METAL_RS05315	Metal_1081
NZ_CM001475.1	1208373	1208963		minus	TIGR00730 family Rossman fold protein		protein-coding	WP_005370339.1	196	METAL_RS05320	Metal_1082
NZ_CM001475.1	1209038	1209703		minus	DUF2238 domain-containing protein		protein-coding	WP_005370341.1	221	METAL_RS05325	Metal_1083
NZ_CM001475.1	1209913	1210086		minus	hypothetical protein		protein-coding	WP_005370343.1	57	METAL_RS20500	Metal_1084
NZ_CM001475.1	1210679	1211695		minus	ketol-acid reductoisomerase	ilvC	protein-coding	WP_005370345.1	338	METAL_RS05330	Metal_1085
NZ_CM001475.1	1211750	1212244		minus	acetolactate synthase small subunit	ilvN	protein-coding	WP_005370347.1	164	METAL_RS05335	Metal_1086
NZ_CM001475.1	1212244	1213980		minus	acetolactate synthase 3 large subunit		protein-coding	WP_005370348.1	578	METAL_RS05340	Metal_1087
NZ_CM001475.1	1214414	1216915		plus	glycogen/starch/alpha-glucan phosphorylase		protein-coding	WP_005370350.1	833	METAL_RS05345	Metal_1088
NZ_CM001475.1	1216925	1217395		plus	tRNA (cytidine(34)-2'-O)-methyltransferase		protein-coding	WP_005370353.1	156	METAL_RS05350	Metal_1089
NZ_CM001475.1	1217645	1218694		plus	protein adenylyltransferase Fic	fic	protein-coding	WP_425357664.1	349	METAL_RS05355	Metal_1090
NZ_CM001475.1	1218751	1219392		minus	helix-turn-helix transcriptional regulator		protein-coding	WP_031431132.1	213	METAL_RS05360	Metal_1091
NZ_CM001475.1	1219801	1220748		plus	multicopper oxidase domain-containing protein		protein-coding	WP_005370359.1	315	METAL_RS05365	Metal_1092
NZ_CM001475.1	1220768	1222582		plus	hypothetical protein		protein-coding	WP_005370361.1	604	METAL_RS05370	Metal_1093
NZ_CM001475.1	1222654	1223883		minus	pyrophosphate--fructose-6-phosphate 1-phosphotransferase		protein-coding	WP_005370363.1	409	METAL_RS05375	Metal_1094
NZ_CM001475.1	1224121	1225470		plus	ABC transporter permease		protein-coding	WP_005370365.1	449	METAL_RS05380	Metal_1095
NZ_CM001475.1	1225504	1226778		plus	AAA family ATPase		protein-coding	WP_005370366.1	424	METAL_RS05385	Metal_1096
NZ_CM001475.1	1226784	1227419		plus	hypothetical protein		protein-coding	WP_005370368.1	211	METAL_RS05390	Metal_1097
NZ_CM001475.1	1227423	1229027		plus	ABC transporter ATP-binding protein		protein-coding	WP_005370369.1	534	METAL_RS05395	Metal_1098
NZ_CM001475.1	1229105	1229524		minus	secondary thiamine-phosphate synthase enzyme YjbQ		protein-coding	WP_005370370.1	139	METAL_RS05400	Metal_1099
NZ_CM001475.1	1229921	1230406		plus	ribosome maturation factor RimP	rimP	protein-coding	WP_005370371.1	161	METAL_RS05405	Metal_1100
NZ_CM001475.1	1230396	1231910		plus	transcription termination factor NusA	nusA	protein-coding	WP_005370372.1	504	METAL_RS05410	Metal_1101
NZ_CM001475.1	1231925	1234606		plus	translation initiation factor IF-2	infB	protein-coding	WP_005370373.1	893	METAL_RS05415	Metal_1102
NZ_CM001475.1	1234613	1234987		plus	30S ribosome-binding factor RbfA	rbfA	protein-coding	WP_005370376.1	124	METAL_RS05420	Metal_1103
NZ_CM001475.1	1234984	1235892		plus	tRNA pseudouridine(55) synthase TruB	truB	protein-coding	WP_005370377.1	302	METAL_RS05425	Metal_1104
NZ_CM001475.1	1236097	1236366		plus	30S ribosomal protein S15	rpsO	protein-coding	WP_005370378.1	89	METAL_RS05430	Metal_1105
NZ_CM001475.1	1236460	1238541		plus	polyribonucleotide nucleotidyltransferase	pnp	protein-coding	WP_005370379.1	693	METAL_RS05435	Metal_1106
NZ_CM001475.1	1239009	1241150		minus	sodium-translocating pyrophosphatase		protein-coding	WP_005370380.1	713	METAL_RS05440	Metal_1107
NZ_CM001475.1	1241730	1242551		plus	PEP-CTERM/exosortase system-associated acyltransferase		protein-coding	WP_245549472.1	273	METAL_RS05445	Metal_1108
NZ_CM001475.1	1242583	1245435		plus	EAL domain-containing protein		protein-coding	WP_005370383.1	950	METAL_RS05450	Metal_1109
NZ_CM001475.1	1245490	1246698		minus	porin		protein-coding	WP_005370385.1	402	METAL_RS05455	Metal_1110
NZ_CM001475.1	1246713	1246994		minus	hypothetical protein		protein-coding	WP_051040325.1	93	METAL_RS05460	Metal_1111
NZ_CM001475.1	1247151	1248107		minus	IS5 family transposase		protein-coding	WP_005369238.1	318	METAL_RS05465	Metal_1112
NZ_CM001475.1	1248625	1250124		minus	hypothetical protein		protein-coding	WP_005370386.1	499	METAL_RS05470	Metal_1113
NZ_CM001475.1	1251107	1252033		plus	Rpn family recombination-promoting nuclease/putative transposase		protein-coding	WP_005370387.1	308	METAL_RS05475	Metal_1114
NZ_CM001475.1	1252189	1253055		plus	Rpn family recombination-promoting nuclease/putative transposase		protein-coding	WP_005370388.1	288	METAL_RS05480	Metal_1115
NZ_CM001475.1	1253544	1254020		plus	pilin		protein-coding	WP_005370389.1	158	METAL_RS05485	Metal_1116
NZ_CM001475.1	1254460	1254999		plus	REP-associated tyrosine transposase		protein-coding	WP_005370390.1	179	METAL_RS05490	Metal_1117
NZ_CM001475.1	1255650	1256036		minus	VOC family protein		protein-coding	WP_005370391.1	128	METAL_RS05495	Metal_1118
NZ_CM001475.1	1256461	1257642		minus	O-succinylhomoserine sulfhydrylase		protein-coding	WP_005370393.1	393	METAL_RS05500	Metal_1119
NZ_CM001475.1	1257726	1259231		minus	amidophosphoribosyltransferase	purF	protein-coding	WP_005370399.1	501	METAL_RS05505	Metal_1120
NZ_CM001475.1	1259257	1259787		minus	CvpA family protein		protein-coding	WP_005370400.1	176	METAL_RS05510	Metal_1121
NZ_CM001475.1	1259787	1260563		minus	SPOR domain-containing protein		protein-coding	WP_005370401.1	258	METAL_RS05515	Metal_1122
NZ_CM001475.1	1260568	1261842		minus	bifunctional tetrahydrofolate synthase/dihydrofolate synthase	folC	protein-coding	WP_005370406.1	424	METAL_RS05520	Metal_1123
NZ_CM001475.1	1261864	1262823		minus	acetyl-CoA carboxylase, carboxyltransferase subunit beta	accD	protein-coding	WP_084675341.1	319	METAL_RS05525	Metal_1124
NZ_CM001475.1	1262939	1263742		minus	tryptophan synthase subunit alpha	trpA	protein-coding	WP_005370413.1	267	METAL_RS05530	Metal_1125
NZ_CM001475.1	1263739	1264941		minus	tryptophan synthase subunit beta	trpB	protein-coding	WP_005370415.1	400	METAL_RS05535	Metal_1126
NZ_CM001475.1	1264931	1265569		minus	phosphoribosylanthranilate isomerase		protein-coding	WP_005370416.1	212	METAL_RS05540	Metal_1127
NZ_CM001475.1	1265900	1266829		plus	Gfo/Idh/MocA family protein		protein-coding	WP_005370418.1	309	METAL_RS05550	Metal_1128
NZ_CM001475.1	1266940	1268034		plus	DegT/DnrJ/EryC1/StrS family aminotransferase		protein-coding	WP_005370420.1	364	METAL_RS05555	Metal_1129
NZ_CM001475.1	1268346	1268885		plus	TonB-dependent receptor domain-containing protein		protein-coding	WP_031431166.1	179	METAL_RS05560	Metal_1130
NZ_CM001475.1	1269075	1269632		minus	helix-turn-helix transcriptional regulator		protein-coding	WP_040578290.1	185	METAL_RS05565
NZ_CM001475.1	1269601	1270209		minus	hypothetical protein		protein-coding	WP_031431170.1	202	METAL_RS05570
NZ_CM001475.1	1270679	1271425		plus	hypothetical protein		protein-coding	WP_005370422.1	248	METAL_RS20505	Metal_1132
NZ_CM001475.1	1271595	1271942		minus	type II toxin-antitoxin system RelE/ParE family toxin		protein-coding	WP_005370423.1	115	METAL_RS05575	Metal_1133
NZ_CM001475.1	1271939	1272232		minus	type II toxin-antitoxin system ParD family antitoxin		protein-coding	WP_005370424.1	97	METAL_RS05580	Metal_1134
NZ_CM001475.1	1272448	1272840		minus	helix-turn-helix domain-containing protein		protein-coding	WP_005370425.1	130	METAL_RS05585	Metal_1135
NZ_CM001475.1	1273294	1275003		plus	ShlB/FhaC/HecB family hemolysin secretion/activation protein		protein-coding	WP_005370426.1	569	METAL_RS05590	Metal_1136
NZ_CM001475.1	1275032	1278862		plus	filamentous hemagglutinin N-terminal domain-containing protein		protein-coding	WP_005370431.1	1276	METAL_RS05595	Metal_1137
NZ_CM001475.1	1279013	1280893		plus	WD40 repeat domain-containing protein		protein-coding	WP_213069463.1	626	METAL_RS05600
NZ_CM001475.1	1280953	1281909		plus	IS5 family transposase		protein-coding	WP_005369238.1	318	METAL_RS05605	Metal_1139
NZ_CM001475.1	1282109	1283203		plus	caspase family protein		protein-coding	WP_213069464.1	364	METAL_RS05610
NZ_CM001475.1	1283239	1283652		plus	hypothetical protein		protein-coding	WP_005370433.1	137	METAL_RS05615	Metal_1140
NZ_CM001475.1	1283671	1284192		plus	hypothetical protein		protein-coding	WP_005370435.1	173	METAL_RS05620	Metal_1141
NZ_CM001475.1	1284226	1284774		plus	OmpA family protein		protein-coding	WP_005370437.1	182	METAL_RS05625	Metal_1142
NZ_CM001475.1	1284771	1286018		minus	serine/threonine-protein kinase		protein-coding	WP_213069465.1	415	METAL_RS19835	Metal_1143
NZ_CM001475.1	1286211	1287167		minus	IS5 family transposase		protein-coding	WP_005369238.1	318	METAL_RS05635	Metal_1144
NZ_CM001475.1	1287177	1287398		minus	hypothetical protein		protein-coding	WP_245549473.1	73	METAL_RS21460	Metal_1145
NZ_CM001475.1	1287654	1287869		minus	DUF2283 domain-containing protein		protein-coding	WP_005370439.1	71	METAL_RS05645	Metal_1146
NZ_CM001475.1	1287866	1288105		minus	hypothetical protein		protein-coding	WP_005370441.1	79	METAL_RS20515	Metal_1147
NZ_CM001475.1	1288496	1290475		plus	TonB-dependent receptor plug domain-containing protein		protein-coding	WP_005370443.1	659	METAL_RS05650	Metal_1148
NZ_CM001475.1	1290801	1291442		minus	LuxR C-terminal-related transcriptional regulator		protein-coding	WP_040578294.1	213	METAL_RS05655	Metal_1149
NZ_CM001475.1	1291686	1293215		minus	phage minor head protein		protein-coding	WP_005370445.1	509	METAL_RS20520	Metal_1150
NZ_CM001475.1	1293215	1294783		minus	DUF935 domain-containing protein		protein-coding	WP_005370449.1	522	METAL_RS05665	Metal_1151
NZ_CM001475.1	1294780	1295586		minus	hypothetical protein		protein-coding	WP_051040330.1	268	METAL_RS05670	Metal_1152
NZ_CM001475.1	1296092	1296619		minus	NUDIX hydrolase		protein-coding	WP_005370466.1	175	METAL_RS05675	Metal_1153
NZ_CM001475.1	1296749	1297333		minus	beta-class carbonic anhydrase		protein-coding	WP_005370471.1	194	METAL_RS05680	Metal_1154
NZ_CM001475.1	1297528	1298442		plus	LysR family transcriptional regulator		protein-coding	WP_005370472.1	304	METAL_RS05685	Metal_1155
NZ_CM001475.1	1298444	1299049		plus	TetR/AcrR family transcriptional regulator		protein-coding	WP_005370473.1	201	METAL_RS05690	Metal_1156
NZ_CM001475.1	1299210	1299989		minus	hydrogenase nickel incorporation protein HypB	hypB	protein-coding	WP_005370474.1	259	METAL_RS05695	Metal_1157
NZ_CM001475.1	1300008	1300517		minus	hydrogenase maturation protease		protein-coding	WP_005370475.1	169	METAL_RS05700	Metal_1158
NZ_CM001475.1	1300510	1302012		minus	Ni/Fe hydrogenase subunit alpha		protein-coding	WP_005370476.1	500	METAL_RS05705	Metal_1159
NZ_CM001475.1	1302220	1302402		minus	hypothetical protein		protein-coding	WP_005370477.1	60	METAL_RS21465	Metal_1160
NZ_CM001475.1	1302520	1303062		minus	NADP oxidoreductase		protein-coding	WP_005370478.1	180	METAL_RS05715	Metal_1161
NZ_CM001475.1	1303052	1303771		minus	2Fe-2S iron-sulfur cluster-binding protein		protein-coding	WP_005370479.1	239	METAL_RS05720	Metal_1162
NZ_CM001475.1	1303773	1305551		minus	NAD(P)H-dependent oxidoreductase subunit E		protein-coding	WP_005370481.1	592	METAL_RS05725	Metal_1163
NZ_CM001475.1	1305619	1307907		plus	carbamoyltransferase HypF	hypF	protein-coding	WP_005370483.1	762	METAL_RS05730	Metal_1164
NZ_CM001475.1	1307914	1308159		plus	HypC/HybG/HupF family hydrogenase formation chaperone		protein-coding	WP_005370485.1	81	METAL_RS05735	Metal_1165
NZ_CM001475.1	1308156	1309250		plus	hydrogenase formation protein HypD	hypD	protein-coding	WP_005370486.1	364	METAL_RS05740	Metal_1166
NZ_CM001475.1	1309243	1310289		plus	hydrogenase expression/formation protein HypE	hypE	protein-coding	WP_005370488.1	348	METAL_RS05745	Metal_1167
NZ_CM001475.1	1310387	1311007		plus	hypothetical protein		protein-coding	WP_005370490.1	206	METAL_RS05750	Metal_1168
NZ_CM001475.1	1311096	1314338		minus	efflux RND transporter permease subunit		protein-coding	WP_005370492.1	1080	METAL_RS05755	Metal_1169
NZ_CM001475.1	1314335	1315399		minus	efflux RND transporter periplasmic adaptor subunit		protein-coding	WP_005370493.1	354	METAL_RS05760	Metal_1170
NZ_CM001475.1	1315396	1316775		minus	TolC family protein		protein-coding	WP_005370496.1	459	METAL_RS05765	Metal_1171
NZ_CM001475.1	1317045	1317611		plus	SRPBCC family protein		protein-coding	WP_005370497.1	188	METAL_RS05770	Metal_1172
NZ_CM001475.1	1317614	1318576		plus	cytochrome D1 domain-containing protein		protein-coding	WP_005370498.1	320	METAL_RS05775	Metal_1173
NZ_CM001475.1	1318662	1318949		plus	hypothetical protein		protein-coding	WP_005370500.1	95	METAL_RS05780	Metal_1174
NZ_CM001475.1	1319018	1319404		plus	DUF6632 domain-containing protein		protein-coding	WP_005370502.1	128	METAL_RS05785	Metal_1175
NZ_CM001475.1	1319462	1319935		plus	discoidin domain-containing protein		protein-coding	WP_005370504.1	157	METAL_RS05790	Metal_1176
NZ_CM001475.1	1319991	1320419		minus	YcgN family cysteine cluster protein		protein-coding	WP_005370506.1	142	METAL_RS05795	Metal_1177
NZ_CM001475.1	1320446	1320760		minus	pyrimidine/purine nucleoside phosphorylase		protein-coding	WP_005370508.1	104	METAL_RS05800	Metal_1178
NZ_CM001475.1	1320931	1321380		plus	SUF system Fe-S cluster assembly regulator		protein-coding	WP_005370510.1	149	METAL_RS05805	Metal_1179
NZ_CM001475.1	1321478	1322926		plus	Fe-S cluster assembly protein SufB	sufB	protein-coding	WP_005370512.1	482	METAL_RS05810	Metal_1180
NZ_CM001475.1	1323098	1323841		plus	Fe-S cluster assembly ATPase SufC	sufC	protein-coding	WP_005370514.1	247	METAL_RS05815	Metal_1181
NZ_CM001475.1	1323841	1325163		plus	Fe-S cluster assembly protein SufD	sufD	protein-coding	WP_005370516.1	440	METAL_RS05820	Metal_1182
NZ_CM001475.1	1325200	1325760		minus	Uma2 family endonuclease		protein-coding	WP_005370518.1	186	METAL_RS05825	Metal_1183
NZ_CM001475.1	1325851	1327074		plus	cysteine desulfurase		protein-coding	WP_005370520.1	407	METAL_RS05830	Metal_1184
NZ_CM001475.1	1327074	1327526		plus	Fe-S cluster assembly sulfur transfer protein SufU	sufU	protein-coding	WP_005370528.1	150	METAL_RS05835	Metal_1185
NZ_CM001475.1	1327576	1328361		plus	class I SAM-dependent methyltransferase		protein-coding	WP_005370529.1	261	METAL_RS05840	Metal_1186
NZ_CM001475.1	1328379	1328699		plus	non-heme iron oxygenase ferredoxin subunit		protein-coding	WP_005370530.1	106	METAL_RS05845	Metal_1187
NZ_CM001475.1	1329018	1329278		plus	YdcH family protein		protein-coding	WP_005370531.1	86	METAL_RS05850	Metal_1188
NZ_CM001475.1	1329391	1329795		minus	DUF423 domain-containing protein		protein-coding	WP_005370532.1	134	METAL_RS05855	Metal_1189
NZ_CM001475.1	1329797	1330312		minus	molybdenum cofactor biosynthesis protein B	moaB	protein-coding	WP_005370533.1	171	METAL_RS05860	Metal_1190
NZ_CM001475.1	1330379	1331743		minus	DegQ family serine endoprotease		protein-coding	WP_005370534.1	454	METAL_RS05865	Metal_1191
NZ_CM001475.1	1331979	1333283		plus	cyclic nucleotide-binding domain-containing protein		protein-coding	WP_245549474.1	434	METAL_RS05870	Metal_1192
NZ_CM001475.1	1333352	1333507		minus	50S ribosomal protein L33	rpmG	protein-coding	WP_005370539.1	51	METAL_RS05875	Metal_1193
NZ_CM001475.1	1333520	1333756		minus	50S ribosomal protein L28	rpmB	protein-coding	WP_005370541.1	78	METAL_RS05880	Metal_1194
NZ_CM001475.1	1333877	1334824		plus	glutathione synthase	gshB	protein-coding	WP_005370543.1	315	METAL_RS05885	Metal_1195
NZ_CM001475.1	1334811	1335728		plus	TonB family protein		protein-coding	WP_005370545.1	305	METAL_RS05890	Metal_1196
NZ_CM001475.1	1335772	1336335		plus	YqgE/AlgH family protein		protein-coding	WP_005370547.1	187	METAL_RS05895	Metal_1197
NZ_CM001475.1	1336328	1336840		plus	Holliday junction resolvase RuvX	ruvX	protein-coding	WP_005370548.1	170	METAL_RS05900	Metal_1198
NZ_CM001475.1	1336830	1337348		plus	bifunctional pyr operon transcriptional regulator/uracil phosphoribosyltransferase PyrR	pyrR	protein-coding	WP_005370550.1	172	METAL_RS05905	Metal_1199
NZ_CM001475.1	1337352	1338317		plus	aspartate carbamoyltransferase catalytic subunit		protein-coding	WP_005370559.1	321	METAL_RS05910	Metal_1200
NZ_CM001475.1	1338314	1339594		plus	dihydroorotase		protein-coding	WP_005370561.1	426	METAL_RS05915	Metal_1201
NZ_CM001475.1	1339663	1339827		minus	hypothetical protein		protein-coding	WP_157203435.1	54	METAL_RS20530
NZ_CM001475.1	1340221	1341153		minus	lytic transglycosylase domain-containing protein		protein-coding	WP_245549475.1	310	METAL_RS05920	Metal_1203
NZ_CM001475.1	1341257	1341391		plus	hypothetical protein		protein-coding	WP_281023979.1	44	METAL_RS21810
NZ_CM001475.1	1341697	1342251		plus	hypothetical protein		protein-coding	WP_213069466.1	184	METAL_RS19840
NZ_CM001475.1	1342170	1343954		plus	ankyrin repeat domain-containing protein		protein-coding	WP_213069467.1	594	METAL_RS05925	Metal_1204
NZ_CM001475.1	1344123	1344932		minus	TOBE domain-containing protein		protein-coding	WP_005370566.1	269	METAL_RS05930	Metal_1206
NZ_CM001475.1	1345126	1346628		plus	alginate export family protein		protein-coding	WP_005370568.1	500	METAL_RS05935	Metal_1207
NZ_CM001475.1	1346903	1347673		plus	molybdate ABC transporter substrate-binding protein	modA	protein-coding	WP_005370570.1	256	METAL_RS05940	Metal_1208
NZ_CM001475.1	1347686	1348372		plus	molybdate ABC transporter permease subunit	modB	protein-coding	WP_005370572.1	228	METAL_RS05945	Metal_1209
NZ_CM001475.1	1348369	1349448		plus	molybdenum ABC transporter ATP-binding protein	modC	protein-coding	WP_005370574.1	359	METAL_RS05950	Metal_1210
NZ_CM001475.1	1349466	1349894		plus	TOBE domain-containing protein		protein-coding	WP_005370578.1	142	METAL_RS05955	Metal_1211
NZ_CM001475.1	1349894	1350256		plus	ATP-binding cassette domain-containing protein		protein-coding	WP_005370579.1	120	METAL_RS19845	Metal_1212
NZ_CM001475.1	1350313	1351230		plus	LysR family transcriptional regulator		protein-coding	WP_005370580.1	305	METAL_RS05965	Metal_1213
NZ_CM001475.1	1351428	1352456		plus	peptide-methionine (S)-S-oxide reductase MsrA	msrA	protein-coding	WP_005370581.1	342	METAL_RS05970	Metal_1214
NZ_CM001475.1	1352798	1354378		plus	efflux transporter outer membrane subunit		protein-coding	WP_005370582.1	526	METAL_RS05975	Metal_1215
NZ_CM001475.1	1354436	1355584		plus	efflux RND transporter periplasmic adaptor subunit		protein-coding	WP_245549476.1	382	METAL_RS05980	Metal_1216
NZ_CM001475.1	1355581	1358730		plus	efflux RND transporter permease subunit		protein-coding	WP_005370584.1	1049	METAL_RS05985	Metal_1217
NZ_CM001475.1	1359495	1360697		plus	NAD-dependent formate dehydrogenase		protein-coding	WP_005370585.1	400	METAL_RS05990	Metal_1218
NZ_CM001475.1	1360786	1361232		plus	cyanase	cynS	protein-coding	WP_005370586.1	148	METAL_RS05995	Metal_1219
NZ_CM001475.1	1361555	1361761		minus	hypothetical protein		protein-coding	WP_031431244.1	68	METAL_RS06000
NZ_CM001475.1	1361982	1362227		minus	hypothetical protein		protein-coding	WP_425357665.1	81	METAL_RS06005	Metal_1221
NZ_CM001475.1	1362750	1363259		plus	TonB-dependent receptor plug domain-containing protein		protein-coding	WP_051911498.1	169	METAL_RS19850
NZ_CM001475.1	1363407	1364951		plus	TonB-dependent receptor		protein-coding	WP_051040344.1	514	METAL_RS06010	Metal_1222
NZ_CM001475.1	1364957	1366033		plus	FecCD family ABC transporter permease		protein-coding	WP_157203436.1	358	METAL_RS06015	Metal_1223
NZ_CM001475.1	1366024	1366788		plus	ABC transporter ATP-binding protein		protein-coding	WP_005370588.1	254	METAL_RS06020	Metal_1224
NZ_CM001475.1	1366790	1367839		plus	ABC transporter substrate-binding protein		protein-coding	WP_005370591.1	349	METAL_RS06025	Metal_1225
NZ_CM001475.1	1368031	1369122		plus	LLM class flavin-dependent oxidoreductase		protein-coding	WP_005370592.1	363	METAL_RS06030	Metal_1226
NZ_CM001475.1	1369163	1369927		minus	glutamine amidotransferase		protein-coding	WP_005370594.1	254	METAL_RS06035	Metal_1227
NZ_CM001475.1	1370117	1374301		plus	sulfite reductase subunit alpha		protein-coding	WP_005370596.1	1394	METAL_RS06040	Metal_1228
NZ_CM001475.1	1374570	1377146		minus	chemotaxis protein CheW		protein-coding	WP_005370598.1	858	METAL_RS06045	Metal_1229
NZ_CM001475.1	1377597	1378553		minus	IS5 family transposase		protein-coding	WP_005369880.1	318	METAL_RS06050	Metal_1230
NZ_CM001475.1	1378991	1379212		plus	hypothetical protein		protein-coding	WP_005370600.1	73	METAL_RS20535	Metal_1231
NZ_CM001475.1	1379241	1379555		plus	endonuclease domain-containing protein		protein-coding	WP_245549477.1	104	METAL_RS06055	Metal_1232
NZ_CM001475.1	1379626	1380780		minus	toxic anion resistance protein		protein-coding	WP_005370604.1	384	METAL_RS06060	Metal_1233
NZ_CM001475.1	1380806	1381660		minus	5-bromo-4-chloroindolyl phosphate hydrolysis family protein		protein-coding	WP_245549478.1	284	METAL_RS06065	Metal_1234
NZ_CM001475.1	1382261	1383790		minus	LamG domain-containing protein		protein-coding	WP_005370609.1	509	METAL_RS06070	Metal_1236
NZ_CM001475.1	1384720	1385051		plus	uncharacterized gene		pseudogene			METAL_RS22095	Metal_1237
NZ_CM001475.1	1385398	1386081		plus	YebC/PmpR family DNA-binding transcriptional regulator		protein-coding	WP_245549479.1	227	METAL_RS06075	Metal_1238
NZ_CM001475.1	1386234	1386446		minus	hypothetical protein		protein-coding	WP_213069552.1	70	METAL_RS20540
NZ_CM001475.1	1386572	1387684		minus	alpha/beta hydrolase family esterase		protein-coding	WP_005370615.1	370	METAL_RS06080	Metal_1239
NZ_CM001475.1	1387725	1388228		minus	carboxymuconolactone decarboxylase family protein		protein-coding	WP_213069468.1	167	METAL_RS06085	Metal_1240
NZ_CM001475.1	1388288	1388614		minus	EthD family reductase		protein-coding	WP_005370619.1	108	METAL_RS06090	Metal_1241
NZ_CM001475.1	1388739	1389611		plus	LysR family transcriptional regulator		protein-coding	WP_005370621.1	290	METAL_RS06095	Metal_1242
NZ_CM001475.1	1390092	1390340		minus	DUF2251 domain-containing protein		protein-coding	WP_213069469.1	82	METAL_RS20545	Metal_1244
NZ_CM001475.1	1390342	1390692		minus	HNH/ENDO VII family nuclease		protein-coding	WP_213069470.1	116	METAL_RS20550
NZ_CM001475.1	1392019	1393227		minus	IS256 family transposase		protein-coding	WP_425357668.1	402	METAL_RS06105	Metal_1247
NZ_CM001475.1	1393353	1393793		minus	hypothetical protein		protein-coding	WP_040578297.1	146	METAL_RS06110
NZ_CM001475.1	1393796	1398121		minus	RHS repeat-associated core domain-containing protein		protein-coding	WP_005370627.1	1441	METAL_RS06115	Metal_1248
NZ_CM001475.1	1398802	1399911		plus	IS4 family transposase		protein-coding	WP_005370628.1	369	METAL_RS21470	Metal_1249
NZ_CM001475.1	1399945	1400400		minus	uncharacterized gene		pseudogene			METAL_RS21815
NZ_CM001475.1	1400590	1402386		minus	patatin-like phospholipase family protein		protein-coding	WP_005370631.1	598	METAL_RS06130	Metal_1253
NZ_CM001475.1	1402912	1404222		minus	lysophospholipid transporter LplT	lplT	protein-coding	WP_005370634.1	436	METAL_RS06135	Metal_1256
NZ_CM001475.1	1404237	1405031		minus	UDP-2,3-diacylglucosamine diphosphatase		protein-coding	WP_005370635.1	264	METAL_RS06140	Metal_1257
NZ_CM001475.1	1405244	1406152		minus	hypothetical protein		protein-coding	WP_005370651.1	302	METAL_RS06150	Metal_1259
NZ_CM001475.1	1406239	1406715		plus	IS5 family transposase		protein-coding	WP_031429487.1	158	METAL_RS21955
NZ_CM001475.1	1406607	1407005		plus	uncharacterized gene		pseudogene			METAL_RS21960
NZ_CM001475.1	1407015	1407827		minus	hypothetical protein		protein-coding	WP_005370652.1	270	METAL_RS06165	Metal_1261
NZ_CM001475.1	1407972	1409588		plus	alkaline phosphatase D family protein		protein-coding	WP_005370653.1	538	METAL_RS06170	Metal_1262
NZ_CM001475.1	1409755	1410036		plus	type II toxin-antitoxin system HicB family antitoxin		protein-coding	WP_005370659.1	93	METAL_RS06175	Metal_1263
NZ_CM001475.1	1410689	1412143		minus	hypothetical protein		protein-coding	WP_005370661.1	484	METAL_RS06180	Metal_1264
NZ_CM001475.1	1412467	1412652		minus	hypothetical protein		protein-coding	WP_005370663.1	61	METAL_RS06185	Metal_1266
NZ_CM001475.1	1412940	1413269		minus	Spy/CpxP family protein refolding chaperone		protein-coding	WP_005370665.1	109	METAL_RS06190	Metal_1267
NZ_CM001475.1	1413654	1414328		minus	response regulator		protein-coding	WP_005370667.1	224	METAL_RS06195	Metal_1268
NZ_CM001475.1	1414325	1415767		minus	ATP-binding protein		protein-coding	WP_005370669.1	480	METAL_RS06200	Metal_1269
NZ_CM001475.1	1416002	1417723		plus	transglycosylase SLT domain-containing protein		protein-coding	WP_005370671.1	573	METAL_RS19855	Metal_1270
NZ_CM001475.1	1418094	1419911		plus	anti-phage ZorAB system protein ZorA	zorA	protein-coding	WP_005370672.1	605	METAL_RS06210	Metal_1271
NZ_CM001475.1	1419911	1420606		plus	OmpA/MotB family protein		protein-coding	WP_005370674.1	231	METAL_RS06215	Metal_1272
NZ_CM001475.1	1420597	1422180		plus	EH signature domain-containing protein		protein-coding	WP_005370676.1	527	METAL_RS06220	Metal_1273
NZ_CM001475.1	1422233	1422883		minus	VOC family protein		protein-coding	WP_005370678.1	216	METAL_RS06225	Metal_1274
NZ_CM001475.1	1423576	1428834		plus	non-ribosomal peptide synthetase		protein-coding	WP_245549480.1	1752	METAL_RS06230	Metal_1275
NZ_CM001475.1	1428917	1430515		plus	MBL fold metallo-hydrolase		protein-coding	WP_005370682.1	532	METAL_RS06235	Metal_1276
NZ_CM001475.1	1430570	1431130		plus	ankyrin repeat domain-containing protein		protein-coding	WP_005370684.1	186	METAL_RS06240	Metal_1277
NZ_CM001475.1	1431379	1434552		plus	non-ribosomal peptide synthetase		protein-coding	WP_245549481.1	1057	METAL_RS06245	Metal_1278
NZ_CM001475.1	1434727	1438071		plus	non-ribosomal peptide synthetase		protein-coding	WP_005370688.1	1114	METAL_RS06250	Metal_1279
NZ_CM001475.1	1438068	1447853		plus	non-ribosomal peptide synthetase		protein-coding	WP_005370690.1	3261	METAL_RS06255	Metal_1280
NZ_CM001475.1	1447850	1452049		plus	non-ribosomal peptide synthetase		protein-coding	WP_005370697.1	1399	METAL_RS06260	Metal_1281
NZ_CM001475.1	1452251	1454827		plus	TonB-dependent siderophore receptor		protein-coding	WP_040578300.1	858	METAL_RS06265	Metal_1282
NZ_CM001475.1	1454912	1456105		plus	PepSY-associated TM helix domain-containing protein		protein-coding	WP_005370700.1	397	METAL_RS06270	Metal_1283
NZ_CM001475.1	1456253	1457560		plus	glycosyltransferase		protein-coding	WP_245549482.1	435	METAL_RS06275	Metal_1284
NZ_CM001475.1	1457688	1459688		plus	carbamoyltransferase family protein		protein-coding	WP_005370706.1	666	METAL_RS06280	Metal_1286
NZ_CM001475.1	1459764	1460735		plus	sulfotransferase domain-containing protein		protein-coding	WP_005370707.1	323	METAL_RS06285	Metal_1287
NZ_CM001475.1	1460892	1462055		plus	tyrosine-type recombinase/integrase		protein-coding	WP_005370708.1	387	METAL_RS06290	Metal_1288
NZ_CM001475.1	1462099	1462329		plus	hypothetical protein		protein-coding	WP_005370709.1	76	METAL_RS06295	Metal_1289
NZ_CM001475.1	1462584	1462880		plus	type II toxin-antitoxin system RelE/ParE family toxin		protein-coding	WP_005370711.1	98	METAL_RS06300	Metal_1291
NZ_CM001475.1	1462884	1463183		plus	addiction module antidote protein		protein-coding	WP_005370712.1	99	METAL_RS06305	Metal_1292
NZ_CM001475.1	1463353	1464045		plus	hypothetical protein		protein-coding	WP_005370713.1	230	METAL_RS06310	Metal_1293
NZ_CM001475.1	1465217	1466197		plus	toll/interleukin-1 receptor domain-containing protein		protein-coding	WP_213069472.1	326	METAL_RS06315	Metal_1294
NZ_CM001475.1	1466206	1466964		plus	hypothetical protein		protein-coding	WP_213069473.1	252	METAL_RS06320	Metal_1295
NZ_CM001475.1	1467287	1467505		plus	DUF935 domain-containing protein		protein-coding	WP_005370718.1	72	METAL_RS06325	Metal_1296
NZ_CM001475.1	1467531	1468016		plus	phage virion morphogenesis protein		protein-coding	WP_005370720.1	161	METAL_RS06330	Metal_1297
NZ_CM001475.1	1468223	1468984		minus	ABC transporter permease		protein-coding	WP_005370722.1	253	METAL_RS06335	Metal_1298
NZ_CM001475.1	1468981	1469961		minus	ABC transporter ATP-binding protein		protein-coding	WP_245549483.1	326	METAL_RS06340	Metal_1299
NZ_CM001475.1	1469991	1470872		minus	3-mercaptopyruvate sulfurtransferase	sseA	protein-coding	WP_005370725.1	293	METAL_RS06345	Metal_1300
NZ_CM001475.1	1471073	1471542		minus	uncharacterized gene		pseudogene			METAL_RS06350	Metal_1301
NZ_CM001475.1	1471514	1472047		plus	CDP-archaeol synthase		protein-coding	WP_245549484.1	177	METAL_RS06355	Metal_1302
NZ_CM001475.1	1472248	1473204		minus	IS5 family transposase		protein-coding	WP_005369880.1	318	METAL_RS06360	Metal_1303
NZ_CM001475.1	1473335	1474003		plus	endonuclease/exonuclease/phosphatase family protein		protein-coding	WP_005370726.1	222	METAL_RS06365	Metal_1304
NZ_CM001475.1	1474000	1474587		plus	CDP-alcohol phosphatidyltransferase family protein		protein-coding	WP_005370728.1	195	METAL_RS06370	Metal_1305
NZ_CM001475.1	1474603	1476870		minus	DNA internalization-related competence protein ComEC/Rec2		protein-coding	WP_005370729.1	755	METAL_RS06375	Metal_1306
NZ_CM001475.1	1476994	1477560		plus	DUF2062 domain-containing protein		protein-coding	WP_157203443.1	188	METAL_RS06380	Metal_1307
NZ_CM001475.1	1477672	1478352		minus	lipoprotein-releasing ABC transporter ATP-binding protein LolD	lolD	protein-coding	WP_005370731.1	226	METAL_RS06385	Metal_1308
NZ_CM001475.1	1478345	1479592		minus	lipoprotein-releasing ABC transporter permease subunit		protein-coding	WP_005370732.1	415	METAL_RS06390	Metal_1309
NZ_CM001475.1	1479617	1480033		minus	ferric iron uptake transcriptional regulator	fur	protein-coding	WP_005370733.1	138	METAL_RS06395	Metal_1310
NZ_CM001475.1	1480213	1480821		plus	outer membrane protein assembly factor BamE		protein-coding	WP_005370734.1	202	METAL_RS06400	Metal_1311
NZ_CM001475.1	1481367	1482233		plus	aldo/keto reductase family protein		protein-coding	WP_005370735.1	288	METAL_RS06405	Metal_1312
NZ_CM001475.1	1482251	1482550		minus	RnfH family protein		protein-coding	WP_005370738.1	99	METAL_RS06410	Metal_1313
NZ_CM001475.1	1482543	1482974		minus	type II toxin-antitoxin system RatA family toxin		protein-coding	WP_005370739.1	143	METAL_RS06415	Metal_1314
NZ_CM001475.1	1482977	1484338		minus	sodium-dependent transporter		protein-coding	WP_005370740.1	453	METAL_RS06420	Metal_1315
NZ_CM001475.1	1484444	1484929		plus	SsrA-binding protein SmpB	smpB	protein-coding	WP_005370742.1	161	METAL_RS06425	Metal_1316
NZ_CM001475.1	1485002	1485355		plus	HopJ type III effector protein		protein-coding	WP_005370744.1	117	METAL_RS06430	Metal_1317
NZ_CM001475.1	1486473	1487846		plus	sigma-70 family RNA polymerase sigma factor		protein-coding	WP_005370746.1	457	METAL_RS19860	Metal_1318
NZ_CM001475.1	1488001	1489905		plus	ATP-dependent zinc metalloprotease FtsH	ftsH	protein-coding	WP_005370748.1	634	METAL_RS06440	Metal_1319
NZ_CM001475.1	1490146	1491117		minus	MerR family transcriptional regulator		protein-coding	WP_005370750.1	323	METAL_RS06445	Metal_1320
NZ_CM001475.1	1491309	1492370		plus	NAD(P)/FAD-dependent oxidoreductase		protein-coding	WP_005370753.1	353	METAL_RS06450	Metal_1321
NZ_CM001475.1	1492363	1492923		plus	tRNA (mnm(5)s(2)U34)-methyltransferase		protein-coding	WP_245549485.1	186	METAL_RS06455	Metal_1322
NZ_CM001475.1	1493013	1493354		plus	DUF2956 domain-containing protein		protein-coding	WP_005370757.1	113	METAL_RS06460	Metal_1323
NZ_CM001475.1	1493447	1494214		minus	twin-arginine translocase subunit TatC	tatC	protein-coding	WP_005370759.1	255	METAL_RS06465	Metal_1324
NZ_CM001475.1	1494204	1494530		minus	Sec-independent protein translocase protein TatB	tatB	protein-coding	WP_005370761.1	108	METAL_RS06470	Metal_1325
NZ_CM001475.1	1494533	1494745		minus	twin-arginine translocase TatA/TatE family subunit	tatA	protein-coding	WP_005370763.1	70	METAL_RS06475	Metal_1326
NZ_CM001475.1	1494909	1495226		minus	phosphoribosyl-ATP diphosphatase		protein-coding	WP_005370764.1	105	METAL_RS06480	Metal_1327
NZ_CM001475.1	1495223	1495615		minus	phosphoribosyl-AMP cyclohydrolase	hisI	protein-coding	WP_005370765.1	130	METAL_RS06485	Metal_1328
NZ_CM001475.1	1495612	1496388		minus	imidazole glycerol phosphate synthase subunit HisF	hisF	protein-coding	WP_005370766.1	258	METAL_RS06490	Metal_1329
NZ_CM001475.1	1496394	1497125		minus	1-(5-phosphoribosyl)-5-[(5-phosphoribosylamino)methylideneamino]imidazole-4-carboxamide isomerase	hisA	protein-coding	WP_005370767.1	243	METAL_RS06495	Metal_1330
NZ_CM001475.1	1497190	1497825		minus	imidazole glycerol phosphate synthase subunit HisH	hisH	protein-coding	WP_005370768.1	211	METAL_RS06500	Metal_1331
NZ_CM001475.1	1497907	1498500		minus	imidazoleglycerol-phosphate dehydratase HisB	hisB	protein-coding	WP_005370770.1	197	METAL_RS06505	Metal_1332
NZ_CM001475.1	1499023	1500984		plus	PAS domain S-box protein		protein-coding	WP_005370772.1	653	METAL_RS06510	Metal_1333
NZ_CM001475.1	1501421	1502437		plus	sterol desaturase family protein		protein-coding	WP_005370774.1	338	METAL_RS06515	Metal_1334
NZ_CM001475.1	1502506	1503879		minus	class II fumarate hydratase		protein-coding	WP_005370777.1	457	METAL_RS06520	Metal_1335
NZ_CM001475.1	1504495	1504974		minus	cupin domain-containing protein		protein-coding	WP_005370779.1	159	METAL_RS06525	Metal_1337
NZ_CM001475.1	1505007	1505363		minus	nuclear transport factor 2 family protein		protein-coding	WP_005370781.1	118	METAL_RS06530	Metal_1338
NZ_CM001475.1	1505451	1506251		minus	SAM-dependent methyltransferase		protein-coding	WP_245549486.1	266	METAL_RS06535	Metal_1339
NZ_CM001475.1	1506393	1507163		minus	class I SAM-dependent methyltransferase		protein-coding	WP_005370785.1	256	METAL_RS06540	Metal_1340
NZ_CM001475.1	1507274	1508110		plus	helix-turn-helix transcriptional regulator		protein-coding	WP_005370792.1	278	METAL_RS06545	Metal_1341
NZ_CM001475.1	1508450	1508719		minus	transposase family protein		protein-coding	WP_031431329.1	89	METAL_RS06550	Metal_1342
NZ_CM001475.1	1508823	1509338		minus	uncharacterized gene		pseudogene			METAL_RS22100	Metal_1343
NZ_CM001475.1	1509435	1509686		minus	helix-turn-helix domain-containing protein		protein-coding	WP_031431330.1	83	METAL_RS06555	Metal_1344
NZ_CM001475.1	1509726	1510858		minus	IS630 family transposase		protein-coding	WP_213069474.1	377	METAL_RS20575
NZ_CM001475.1	1511258	1511785		plus	integrase arm-type DNA-binding domain-containing protein		protein-coding	WP_005370801.1	175	METAL_RS06570	Metal_1347
NZ_CM001475.1	1511766	1512107		plus	uncharacterized gene		pseudogene			METAL_RS21485	Metal_1348
NZ_CM001475.1	1512257	1513219		minus	IS5 family transposase		protein-coding	WP_005370803.1	320	METAL_RS06575	Metal_1349
NZ_CM001475.1	1513243	1513953		plus	reverse transcriptase domain-containing protein		protein-coding	WP_051040351.1	236	METAL_RS06580	Metal_1350
NZ_CM001475.1	1514012	1514377		plus	group II intron maturase-specific domain-containing protein		protein-coding	WP_051040352.1	121	METAL_RS06585
NZ_CM001475.1	1514392	1514571		plus	uncharacterized gene		pseudogene			METAL_RS20585	Metal_1352
NZ_CM001475.1	1514865	1514940		minus	tRNA-Asn		tRNA			METAL_RS06590	Metal_1353
NZ_CM001475.1	1514965	1515041		minus	tRNA-Arg		tRNA			METAL_RS06595	Metal_1354
NZ_CM001475.1	1515122	1515214		minus	tRNA-Ser		tRNA			METAL_RS06600	Metal_1355
NZ_CM001475.1	1515224	1515421		minus	carbon storage regulator CsrA	csrA	protein-coding	WP_005370808.1	65	METAL_RS06605	Metal_1356
NZ_CM001475.1	1515753	1517420		plus	energy-dependent translational throttle protein EttA	ettA	protein-coding	WP_005370809.1	555	METAL_RS06610	Metal_1357
NZ_CM001475.1	1517765	1518139		minus	type IV pilin protein		protein-coding	WP_281023980.1	124	METAL_RS21490	Metal_1358
NZ_CM001475.1	1518356	1518844		plus	GspH/FimT family pseudopilin		protein-coding	WP_005370812.1	162	METAL_RS06620	Metal_1359
NZ_CM001475.1	1518838	1519638		plus	PilW family protein		protein-coding	WP_005370814.1	266	METAL_RS06625	Metal_1360
NZ_CM001475.1	1519663	1520772		plus	pilus assembly PilX family protein		protein-coding	WP_005370815.1	369	METAL_RS06630	Metal_1361
NZ_CM001475.1	1520792	1522021		plus	hypothetical protein		protein-coding	WP_005370817.1	409	METAL_RS06635	Metal_1362
NZ_CM001475.1	1522387	1522515		minus	prepilin-type N-terminal cleavage/methylation domain-containing protein		protein-coding	WP_342633133.1	42	METAL_RS21505	Metal_1363
NZ_CM001475.1	1523299	1523784		plus	type IV pilus modification protein PilV	pilV	protein-coding	WP_005370819.1	161	METAL_RS19865	Metal_1365
NZ_CM001475.1	1523781	1524653		plus	PilW family protein		protein-coding	WP_005370820.1	290	METAL_RS06645	Metal_1366
NZ_CM001475.1	1524753	1525223		plus	hypothetical protein		protein-coding	WP_157203445.1	156	METAL_RS06650	Metal_1367
NZ_CM001475.1	1525269	1526228		plus	DUF4114 domain-containing protein		protein-coding	WP_005370822.1	319	METAL_RS06655	Metal_1368
NZ_CM001475.1	1526325	1526792		plus	GspH/FimT family pseudopilin		protein-coding	WP_051040353.1	155	METAL_RS19870	Metal_1369
NZ_CM001475.1	1526974	1527384		plus	type IV pilin protein		protein-coding	WP_051040354.1	136	METAL_RS06665	Metal_1370
NZ_CM001475.1	1527429	1527623		minus	hypothetical protein		protein-coding	WP_031431339.1	64	METAL_RS06670	Metal_1371
NZ_CM001475.1	1527791	1528282		plus	YchJ family protein		protein-coding	WP_005370826.1	163	METAL_RS06675	Metal_1372
NZ_CM001475.1	1528504	1529331		plus	pyrroline-5-carboxylate reductase	proC	protein-coding	WP_005370828.1	275	METAL_RS06680	Metal_1373
NZ_CM001475.1	1529331	1529909		plus	YggT family protein		protein-coding	WP_005370829.1	192	METAL_RS06685	Metal_1374
NZ_CM001475.1	1530029	1531033		plus	DUF4124 domain-containing protein		protein-coding	WP_005370831.1	334	METAL_RS06690	Metal_1375
NZ_CM001475.1	1531030	1531920		minus	acetylglutamate kinase	argB	protein-coding	WP_031431342.1	296	METAL_RS06695	Metal_1376
NZ_CM001475.1	1531941	1534511		minus	phosphomannomutase/phosphoglucomutase		protein-coding	WP_005370841.1	856	METAL_RS06700	Metal_1377
NZ_CM001475.1	1534743	1535201		minus	dUTP diphosphatase	dut	protein-coding	WP_005370843.1	152	METAL_RS06705	Metal_1378
NZ_CM001475.1	1535372	1535788		minus	DUF6691 family protein		protein-coding	WP_005370844.1	138	METAL_RS06710	Metal_1379
NZ_CM001475.1	1535785	1536216		minus	YeeE/YedE family protein		protein-coding	WP_005370846.1	143	METAL_RS06715	Metal_1380
NZ_CM001475.1	1536861	1536998		minus	hypothetical protein		protein-coding	WP_005370847.1	45	METAL_RS20595
NZ_CM001475.1	1537112	1538737		minus	alkaline phosphatase		protein-coding	WP_005370849.1	541	METAL_RS06720	Metal_1381
NZ_CM001475.1	1538827	1539477		minus	DUF599 domain-containing protein		protein-coding	WP_005370851.1	216	METAL_RS06725	Metal_1382
NZ_CM001475.1	1539582	1540766		minus	cyclopropane fatty acyl phospholipid synthase	cfa	protein-coding	WP_005370857.1	394	METAL_RS06730	Metal_1383
NZ_CM001475.1	1541348	1542550		minus	exo-beta-N-acetylmuramidase NamZ family protein		protein-coding	WP_005370859.1	400	METAL_RS06735	Metal_1384
NZ_CM001475.1	1542561	1543118		minus	DOMON-like domain-containing protein		protein-coding	WP_005370861.1	185	METAL_RS06740	Metal_1385
NZ_CM001475.1	1543268	1544098		plus	quinoprotein dehydrogenase-associated SoxYZ-like carrier		protein-coding	WP_005370862.1	276	METAL_RS06745	Metal_1386
NZ_CM001475.1	1544580	1546175		minus	phospholipase D-like domain-containing protein		protein-coding	WP_005370864.1	531	METAL_RS06750	Metal_1388
NZ_CM001475.1	1546250	1547755		minus	endonuclease/exonuclease/phosphatase family protein		protein-coding	WP_005370866.1	501	METAL_RS06755	Metal_1389
NZ_CM001475.1	1547936	1549369		minus	glycogen synthase GlgA	glgA	protein-coding	WP_005370869.1	477	METAL_RS06760	Metal_1390
NZ_CM001475.1	1549378	1551651		minus	1,4-alpha-glucan branching protein GlgB	glgB	protein-coding	WP_157203548.1	757	METAL_RS06765	Metal_1391
NZ_CM001475.1	1551884	1553143		plus	glucose-1-phosphate adenylyltransferase	glgC	protein-coding	WP_005370871.1	419	METAL_RS06770	Metal_1392
NZ_CM001475.1	1553724	1555205		plus	4-alpha-glucanotransferase	malQ	protein-coding	WP_005370872.1	493	METAL_RS06780	Metal_1393
NZ_CM001475.1	1555420	1556289		minus	quinoprotein dehydrogenase-associated putative ABC transporter substrate-binding protein		protein-coding	WP_005370873.1	289	METAL_RS06785	Metal_1394
NZ_CM001475.1	1556551	1558389		minus	methanol/ethanol family PQQ-dependent dehydrogenase		protein-coding	WP_005370874.1	612	METAL_RS06790	Metal_1395
NZ_CM001475.1	1558802	1559518		minus	UDP-2,3-diacylglucosamine diphosphatase	lpxH	protein-coding	WP_005370876.1	238	METAL_RS06795	Metal_1397
NZ_CM001475.1	1559815	1560324		minus	peptidylprolyl isomerase		protein-coding	WP_425357666.1	169	METAL_RS06800	Metal_1398
NZ_CM001475.1	1560535	1561968		plus	cysteine--tRNA ligase	cysS	protein-coding	WP_005370878.1	477	METAL_RS06805	Metal_1399
NZ_CM001475.1	1562182	1562811		plus	methenyltetrahydrofolate cyclohydrolase	fchA	protein-coding	WP_005370879.1	209	METAL_RS06810	Metal_1400
NZ_CM001475.1	1562877	1563344		plus	uncharacterized gene		pseudogene			METAL_RS21515
NZ_CM001475.1	1563289	1563672		plus	hypothetical protein		protein-coding	WP_281023988.1	127	METAL_RS21820
NZ_CM001475.1	1563599	1565176		plus	cation-translocating P-type ATPase		protein-coding	WP_051040356.1	525	METAL_RS06815	Metal_1401
NZ_CM001475.1	1565352	1567142		minus	multicopper oxidase domain-containing protein		protein-coding	WP_005370880.1	596	METAL_RS06820	Metal_1402
NZ_CM001475.1	1567539	1568171		minus	PilZ domain-containing protein		protein-coding	WP_005370881.1	210	METAL_RS06825	Metal_1403
NZ_CM001475.1	1568585	1569940		plus	tRNA (N6-isopentenyl adenosine(37)-C2)-methylthiotransferase MiaB	miaB	protein-coding	WP_005370882.1	451	METAL_RS06830	Metal_1404
NZ_CM001475.1	1569957	1570934		plus	PhoH family protein		protein-coding	WP_005370883.1	325	METAL_RS06835	Metal_1405
NZ_CM001475.1	1570903	1571406		plus	rRNA maturation RNase YbeY	ybeY	protein-coding	WP_005370884.1	167	METAL_RS06840	Metal_1406
NZ_CM001475.1	1571403	1572245		plus	HlyC/CorC family transporter		protein-coding	WP_005370885.1	280	METAL_RS06845	Metal_1407
NZ_CM001475.1	1572516	1573220		minus	urate hydroxylase PuuD		protein-coding	WP_005370886.1	234	METAL_RS06850	Metal_1408
NZ_CM001475.1	1573850	1575307		minus	M48 family metalloprotease		protein-coding	WP_005370887.1	485	METAL_RS06855	Metal_1409
NZ_CM001475.1	1575487	1577241		plus	proline--tRNA ligase		protein-coding	WP_005370888.1	584	METAL_RS06860	Metal_1410
NZ_CM001475.1	1577309	1577641		minus	small metal-binding protein SmbP	smbP	protein-coding	WP_005370889.1	110	METAL_RS20600	Metal_1411
NZ_CM001475.1	1578255	1578827		minus	hypothetical protein		protein-coding	WP_005370890.1	190	METAL_RS06870	Metal_1412
NZ_CM001475.1	1578830	1579351		minus	hypothetical protein		protein-coding	WP_005370891.1	173	METAL_RS06875	Metal_1413
NZ_CM001475.1	1579615	1581357		minus	sulfite reductase subunit alpha		protein-coding	WP_005370892.1	580	METAL_RS06880	Metal_1414
NZ_CM001475.1	1581441	1586948		minus	glutamate synthase-related protein		protein-coding	WP_005370893.1	1835	METAL_RS06885	Metal_1415
NZ_CM001475.1	1587381	1588598		plus	UbiH/UbiF/VisC/COQ6 family ubiquinone biosynthesis hydroxylase		protein-coding	WP_005370894.1	405	METAL_RS06890	Metal_1416
NZ_CM001475.1	1588720	1589925		plus	acetate/propionate family kinase		protein-coding	WP_005370895.1	401	METAL_RS06895	Metal_1417
NZ_CM001475.1	1589976	1592342		plus	phosphoketolase family protein		protein-coding	WP_051040357.1	788	METAL_RS06900	Metal_1418
NZ_CM001475.1	1592532	1593413		plus	OmpA family protein		protein-coding	WP_005370897.1	293	METAL_RS06905	Metal_1419
NZ_CM001475.1	1593674	1594642		plus	acetyl-CoA carboxylase carboxyl transferase subunit alpha	accA	protein-coding	WP_005370898.1	322	METAL_RS06910	Metal_1420
NZ_CM001475.1	1594706	1596025		plus	tRNA lysidine(34) synthetase TilS	tilS	protein-coding	WP_005370899.1	439	METAL_RS06915	Metal_1421
NZ_CM001475.1	1596131	1597762		plus	CTP synthase		protein-coding	WP_005370900.1	543	METAL_RS06920	Metal_1422
NZ_CM001475.1	1597912	1598211		plus	hypothetical protein		protein-coding	WP_005370901.1	99	METAL_RS06925	Metal_1423
NZ_CM001475.1	1598266	1598499		plus	hypothetical protein		protein-coding	WP_005370902.1	77	METAL_RS06930	Metal_1424
NZ_CM001475.1	1598496	1598756		plus	Txe/YoeB family addiction module toxin		protein-coding	WP_005370903.1	86	METAL_RS06935	Metal_1425
NZ_CM001475.1	1598776	1599609		plus	3-deoxy-8-phosphooctulonate synthase	kdsA	protein-coding	WP_005370904.1	277	METAL_RS06940	Metal_1426
NZ_CM001475.1	1599620	1600900		plus	phosphopyruvate hydratase	eno	protein-coding	WP_005370905.1	426	METAL_RS06945	Metal_1427
NZ_CM001475.1	1600959	1601231		plus	cell division protein FtsB	ftsB	protein-coding	WP_005370906.1	90	METAL_RS06950	Metal_1428
NZ_CM001475.1	1601295	1601987		plus	2-C-methyl-D-erythritol 4-phosphate cytidylyltransferase	ispD	protein-coding	WP_005370907.1	230	METAL_RS06955	Metal_1429
NZ_CM001475.1	1601984	1602460		plus	2-C-methyl-D-erythritol 2,4-cyclodiphosphate synthase	ispF	protein-coding	WP_005370908.1	158	METAL_RS06960	Metal_1430
NZ_CM001475.1	1602708	1603937		minus	MFS transporter		protein-coding	WP_040578481.1	409	METAL_RS06965	Metal_1431
NZ_CM001475.1	1603945	1604718		minus	bacterial ammonia monooxygenase, subunit AmoC	amoC	protein-coding	WP_005370914.1	257	METAL_RS06970	Metal_1432
NZ_CM001475.1	1604832	1606055		minus	bacterial ammonia monooxygenase, subunit AmoB	amoB	protein-coding	WP_005370915.1	407	METAL_RS06975	Metal_1433
NZ_CM001475.1	1606070	1606822		minus	bacterial ammonia monooxygenase, subunit AmoA	amoA	protein-coding	WP_005370916.1	250	METAL_RS06980	Metal_1434
NZ_CM001475.1	1607109	1608032		plus	LysR family transcriptional regulator		protein-coding	WP_005370918.1	307	METAL_RS06985	Metal_1435
NZ_CM001475.1	1608040	1609140		minus	L-dopachrome tautomerase-related protein		protein-coding	WP_005370919.1	366	METAL_RS06990	Metal_1436
NZ_CM001475.1	1609773	1610243		plus	23S rRNA (pseudouridine(1915)-N(3))-methyltransferase RlmH	rlmH	protein-coding	WP_005370921.1	156	METAL_RS06995	Metal_1437
NZ_CM001475.1	1610240	1610821		plus	Maf family protein		protein-coding	WP_005370923.1	193	METAL_RS07000	Metal_1438
NZ_CM001475.1	1610814	1612268		plus	ribonuclease G	rng	protein-coding	WP_005370925.1	484	METAL_RS07005	Metal_1439
NZ_CM001475.1	1612345	1616163		plus	YhdP family protein		protein-coding	WP_005370927.1	1272	METAL_RS07010	Metal_1440
NZ_CM001475.1	1616187	1616999		plus	carbon-nitrogen hydrolase family protein		protein-coding	WP_005370929.1	270	METAL_RS07015	Metal_1441
NZ_CM001475.1	1617010	1617699		plus	outer membrane protein assembly factor BamC	bamC	protein-coding	WP_005370931.1	229	METAL_RS07020	Metal_1442
NZ_CM001475.1	1617747	1619186		plus	metalloprotease TldD	tldD	protein-coding	WP_005370933.1	479	METAL_RS07025	Metal_1443
NZ_CM001475.1	1619298	1620629		plus	metalloprotease PmbA	pmbA	protein-coding	WP_005370935.1	443	METAL_RS07030	Metal_1444
NZ_CM001475.1	1620816	1621838		minus	quinone-dependent dihydroorotate dehydrogenase		protein-coding	WP_005370940.1	340	METAL_RS07035	Metal_1445
NZ_CM001475.1	1621852	1622955		minus	glycine oxidase ThiO	thiO	protein-coding	WP_005370941.1	367	METAL_RS07040	Metal_1446
NZ_CM001475.1	1623797	1624696		plus	hypothetical protein		protein-coding	WP_005370942.1	299	METAL_RS07045	Metal_1447
NZ_CM001475.1	1624902	1625492		minus	SRPBCC family protein		protein-coding	WP_005370943.1	196	METAL_RS07050	Metal_1448
NZ_CM001475.1	1625750	1625883		plus	uncharacterized gene		pseudogene			METAL_RS21520
NZ_CM001475.1	1626244	1626456		minus	formate dehydrogenase subunit delta		protein-coding	WP_005370944.1	70	METAL_RS07055	Metal_1449
NZ_CM001475.1	1626467	1627327		minus	formate dehydrogenase accessory sulfurtransferase FdhD	fdhD	protein-coding	WP_005370945.1	286	METAL_RS07060	Metal_1450
NZ_CM001475.1	1627331	1630171		minus	formate dehydrogenase subunit alpha	fdhF	protein-coding	WP_005370946.1	946	METAL_RS07065	Metal_1451
NZ_CM001475.1	1630191	1631744		minus	formate dehydrogenase beta subunit		protein-coding	WP_005370947.1	517	METAL_RS07070	Metal_1452
NZ_CM001475.1	1631741	1632217		minus	formate dehydrogenase subunit gamma		protein-coding	WP_005370948.1	158	METAL_RS07075	Metal_1453
NZ_CM001475.1	1632560	1633753		minus	pyridoxal phosphate-dependent aminotransferase		protein-coding	WP_005370950.1	397	METAL_RS07080	Metal_1454
NZ_CM001475.1	1633743	1634339		minus	molybdenum cofactor guanylyltransferase MobA	mobA	protein-coding	WP_005370952.1	198	METAL_RS07085	Metal_1455
NZ_CM001475.1	1634380	1634850		plus	DUF302 domain-containing protein		protein-coding	WP_005370954.1	156	METAL_RS07090	Metal_1456
NZ_CM001475.1	1635170	1635718		minus	putative Fe-S cluster assembly protein SufT	sufT	protein-coding	WP_005370956.1	182	METAL_RS07095	Metal_1457
NZ_CM001475.1	1635728	1636456		minus	SDR family NAD(P)-dependent oxidoreductase		protein-coding	WP_005370958.1	242	METAL_RS07100	Metal_1458
NZ_CM001475.1	1636447	1637115		minus	HAD family hydrolase		protein-coding	WP_005370960.1	222	METAL_RS07105	Metal_1459
NZ_CM001475.1	1637122	1637829		minus	bifunctional 2-polyprenyl-6-hydroxyphenol methylase/3-demethylubiquinol 3-O-methyltransferase UbiG	ubiG	protein-coding	WP_005370961.1	235	METAL_RS07110	Metal_1460
NZ_CM001475.1	1637963	1639273		minus	TRZ/ATZ family hydrolase		protein-coding	WP_005370962.1	436	METAL_RS07115	Metal_1461
NZ_CM001475.1	1639335	1640375		plus	S-methyl-5-thioribose-1-phosphate isomerase	mtnA	protein-coding	WP_005370964.1	346	METAL_RS07120	Metal_1462
NZ_CM001475.1	1640403	1641122		plus	sulfate transporter CysZ	cysZ	protein-coding	WP_005370965.1	239	METAL_RS07125	Metal_1463
NZ_CM001475.1	1641303	1641617		minus	H-NS family nucleoid-associated regulatory protein		protein-coding	WP_005370967.1	104	METAL_RS07130	Metal_1464
NZ_CM001475.1	1641922	1642632		minus	DUF2914 domain-containing protein		protein-coding	WP_005370969.1	236	METAL_RS07135	Metal_1465
NZ_CM001475.1	1642811	1645639		plus	2-oxoglutarate dehydrogenase E1 component		protein-coding	WP_005370971.1	942	METAL_RS07140	Metal_1466
NZ_CM001475.1	1645641	1646888		plus	2-oxoglutarate dehydrogenase complex dihydrolipoyllysine-residue succinyltransferase	odhB	protein-coding	WP_005370972.1	415	METAL_RS07145	Metal_1467
NZ_CM001475.1	1646891	1648336		plus	dihydrolipoyl dehydrogenase	lpdA	protein-coding	WP_005370973.1	481	METAL_RS07150	Metal_1468
NZ_CM001475.1	1648365	1649129		plus	hypothetical protein		protein-coding	WP_005370974.1	254	METAL_RS07155	Metal_1469
NZ_CM001475.1	1649118	1650047		minus	class I SAM-dependent methyltransferase		protein-coding	WP_005370975.1	309	METAL_RS07160	Metal_1470
NZ_CM001475.1	1650035	1652554		minus	alpha-glucan family phosphorylase	glgP	protein-coding	WP_005370976.1	839	METAL_RS07165	Metal_1471
NZ_CM001475.1	1652595	1654994		minus	Lon protease family protein		protein-coding	WP_005370978.1	799	METAL_RS07170	Metal_1472
NZ_CM001475.1	1655180	1656133		plus	DnaJ C-terminal domain-containing protein		protein-coding	WP_005370980.1	317	METAL_RS07175	Metal_1473
NZ_CM001475.1	1656133	1656438		plus	chaperone modulator CbpM		protein-coding	WP_005370982.1	101	METAL_RS07180	Metal_1474
NZ_CM001475.1	1656491	1657843		minus	sigma-54-dependent transcriptional regulator		protein-coding	WP_005370984.1	450	METAL_RS07185	Metal_1475
NZ_CM001475.1	1657840	1659348		minus	ATP-binding protein		protein-coding	WP_213069475.1	502	METAL_RS07190	Metal_1476
NZ_CM001475.1	1659495	1660604		plus	efflux RND transporter periplasmic adaptor subunit		protein-coding	WP_040578302.1	369	METAL_RS07195	Metal_1477
NZ_CM001475.1	1660624	1663782		plus	efflux RND transporter permease subunit		protein-coding	WP_005370988.1	1052	METAL_RS07200	Metal_1478
NZ_CM001475.1	1663785	1665221		plus	TolC family protein		protein-coding	WP_005370991.1	478	METAL_RS07205	Metal_1479
NZ_CM001475.1	1666156	1667523		plus	TolC family protein		protein-coding	WP_245549488.1	455	METAL_RS07210	Metal_1480
NZ_CM001475.1	1667520	1668692		plus	efflux RND transporter periplasmic adaptor subunit		protein-coding	WP_005370994.1	390	METAL_RS07215	Metal_1481
NZ_CM001475.1	1668689	1671799		plus	efflux RND transporter permease subunit		protein-coding	WP_005370995.1	1036	METAL_RS07220	Metal_1482
NZ_CM001475.1	1672341	1673660		plus	hemolysin family protein		protein-coding	WP_005370997.1	439	METAL_RS07225	Metal_1483
NZ_CM001475.1	1673654	1674829		minus	lytic transglycosylase domain-containing protein		protein-coding	WP_005370999.1	391	METAL_RS07230	Metal_1484
NZ_CM001475.1	1674826	1675512		minus	HAD family hydrolase		protein-coding	WP_005371001.1	228	METAL_RS07235	Metal_1485
NZ_CM001475.1	1675665	1676246		plus	RNA pyrophosphohydrolase		protein-coding	WP_005371003.1	193	METAL_RS07240	Metal_1486
NZ_CM001475.1	1676292	1677065		minus	3',5'-cyclic-AMP phosphodiesterase	cpdA	protein-coding	WP_005371004.1	257	METAL_RS07245	Metal_1487
NZ_CM001475.1	1677075	1678391		minus	amino-acid N-acetyltransferase	argA	protein-coding	WP_005371005.1	438	METAL_RS07250	Metal_1488
NZ_CM001475.1	1678620	1679297		minus	TIGR04211 family SH3 domain-containing protein		protein-coding	WP_005371006.1	225	METAL_RS07255	Metal_1489
NZ_CM001475.1	1679337	1680239		minus	ornithine carbamoyltransferase	argF	protein-coding	WP_005371007.1	300	METAL_RS07260	Metal_1490
NZ_CM001475.1	1680236	1681423		minus	acetylornithine transaminase		protein-coding	WP_005371008.1	395	METAL_RS07265	Metal_1491
NZ_CM001475.1	1681596	1681919		plus	Grx4 family monothiol glutaredoxin	grxD	protein-coding	WP_005371009.1	107	METAL_RS07270	Metal_1492
NZ_CM001475.1	1682153	1683718		plus	hypothetical protein		protein-coding	WP_005371010.1	521	METAL_RS19880	Metal_1493
NZ_CM001475.1	1683779	1685635		plus	cytochrome c peroxidase		protein-coding	WP_036304485.1	618	METAL_RS07280	Metal_1494
NZ_CM001475.1	1685744	1686442		plus	metallophosphoesterase family protein		protein-coding	WP_005371012.1	232	METAL_RS07285	Metal_1495
NZ_CM001475.1	1686643	1686822		minus	hypothetical protein		protein-coding	WP_031431395.1	59	METAL_RS07290	Metal_1496
NZ_CM001475.1	1687209	1687934		plus	aquaporin Z	aqpZ	protein-coding	WP_005371013.1	241	METAL_RS07295	Metal_1497
NZ_CM001475.1	1688059	1690257		plus	patatin-like phospholipase family protein		protein-coding	WP_005371014.1	732	METAL_RS07300	Metal_1498
NZ_CM001475.1	1690320	1691609		minus	PepSY-associated TM helix domain-containing protein		protein-coding	WP_005371015.1	429	METAL_RS07305	Metal_1499
NZ_CM001475.1	1691679	1692212		minus	formaldehyde-activating enzyme	fae	protein-coding	WP_005371016.1	177	METAL_RS07310	Metal_1500
NZ_CM001475.1	1692238	1692573		minus	rhodanese-like domain-containing protein		protein-coding	WP_005371017.1	111	METAL_RS07315	Metal_1501
NZ_CM001475.1	1692828	1693307		minus	DUF1348 family protein		protein-coding	WP_005371026.1	159	METAL_RS07320	Metal_1502
NZ_CM001475.1	1693433	1693765		plus	Uma2 family endonuclease		protein-coding	WP_005371027.1	110	METAL_RS07325	Metal_1503
NZ_CM001475.1	1694020	1701306		minus	cadherin domain-containing protein		protein-coding	WP_005371028.1	2428	METAL_RS19885	Metal_1504
NZ_CM001475.1	1701333	1703477		minus	DUF4347 domain-containing protein		protein-coding	WP_005371035.1	714	METAL_RS21825	Metal_1505
NZ_CM001475.1	1703533	1703736		minus	hypothetical protein		protein-coding	WP_005371037.1	67	METAL_RS20610	Metal_1506
NZ_CM001475.1	1704204	1704596		plus	helix-turn-helix domain-containing protein		protein-coding	WP_005371039.1	130	METAL_RS07340	Metal_1507
NZ_CM001475.1	1705375	1705530		plus	hypothetical protein		protein-coding	WP_245549489.1	51	METAL_RS07345	Metal_1508
NZ_CM001475.1	1705597	1706142		minus	DUF3782 domain-containing protein		protein-coding	WP_005371041.1	181	METAL_RS07350	Metal_1509
NZ_CM001475.1	1706202	1707659		minus	NADH-quinone oxidoreductase subunit N		protein-coding	WP_005371043.1	485	METAL_RS07355	Metal_1510
NZ_CM001475.1	1707659	1709161		minus	complex I subunit 4 family protein		protein-coding	WP_005371044.1	500	METAL_RS07360	Metal_1511
NZ_CM001475.1	1709158	1710972		minus	NADH-quinone oxidoreductase subunit L	nuoL	protein-coding	WP_005371046.1	604	METAL_RS07365	Metal_1512
NZ_CM001475.1	1711205	1711513		minus	NADH-quinone oxidoreductase subunit NuoK	nuoK	protein-coding	WP_005371048.1	102	METAL_RS07370	Metal_1513
NZ_CM001475.1	1711510	1712028		minus	NADH-quinone oxidoreductase subunit J	nuoJ	protein-coding	WP_005371049.1	172	METAL_RS07375	Metal_1514
NZ_CM001475.1	1712039	1712554		minus	NADH-quinone oxidoreductase subunit NuoI	nuoI	protein-coding	WP_005371050.1	171	METAL_RS07380	Metal_1515
NZ_CM001475.1	1712577	1713530		minus	NADH-quinone oxidoreductase subunit NuoH	nuoH	protein-coding	WP_005371051.1	317	METAL_RS07385	Metal_1516
NZ_CM001475.1	1713527	1716220		minus	NADH-quinone oxidoreductase subunit NuoG	nuoG	protein-coding	WP_005371052.1	897	METAL_RS07390	Metal_1517
NZ_CM001475.1	1716220	1717500		minus	NADH-quinone oxidoreductase subunit NuoF	nuoF	protein-coding	WP_040578483.1	426	METAL_RS07395	Metal_1518
NZ_CM001475.1	1717516	1717998		minus	NADH-quinone oxidoreductase subunit NuoE	nuoE	protein-coding	WP_005371055.1	160	METAL_RS07400	Metal_1519
NZ_CM001475.1	1718000	1719778		minus	NADH-quinone oxidoreductase subunit C/D	nuoC	protein-coding	WP_005371057.1	592	METAL_RS07405	Metal_1520
NZ_CM001475.1	1719818	1720459		minus	NADH-quinone oxidoreductase subunit B		protein-coding	WP_005371059.1	213	METAL_RS07410	Metal_1521
NZ_CM001475.1	1720428	1720883		minus	NADH-quinone oxidoreductase subunit A	ndhC	protein-coding	WP_005371061.1	151	METAL_RS07415	Metal_1522
NZ_CM001475.1	1721594	1721902		minus	hypothetical protein		protein-coding	WP_005371064.1	102	METAL_RS07425	Metal_1523
NZ_CM001475.1	1722443	1723408		plus	type I-F CRISPR-associated endonuclease Cas1f	cas1f	protein-coding	WP_245549490.1	321	METAL_RS07430	Metal_1524
NZ_CM001475.1	1723405	1726713		plus	type I-F CRISPR-associated helicase Cas3f	cas3f	protein-coding	WP_005371066.1	1102	METAL_RS07435	Metal_1525
NZ_CM001475.1	1726710	1727198		minus	GNAT family N-acetyltransferase		protein-coding	WP_005371067.1	162	METAL_RS07440	Metal_1526
NZ_CM001475.1	1727185	1727475		minus	DUF1778 domain-containing protein		protein-coding	WP_005371069.1	96	METAL_RS07445	Metal_1527
NZ_CM001475.1	1727873	1729111		plus	type I-F CRISPR-associated protein Csy1	csy1	protein-coding	WP_005371072.1	412	METAL_RS07450	Metal_1528
NZ_CM001475.1	1729108	1729983		plus	type I-F CRISPR-associated protein Csy2	csy2	protein-coding	WP_005371074.1	291	METAL_RS07455	Metal_1529
NZ_CM001475.1	1730001	1731032		plus	type I-F CRISPR-associated protein Csy3	csy3	protein-coding	WP_005371075.1	343	METAL_RS07460	Metal_1530
NZ_CM001475.1	1731035	1731622		plus	type I-F CRISPR-associated endoribonuclease Cas6/Csy4	cas6f	protein-coding	WP_005371077.1	195	METAL_RS07465	Metal_1531
NZ_CM001475.1	1735477	1735770		plus	IS66 family insertion sequence element accessory protein TnpA	tnpA	protein-coding	WP_005371078.1	97	METAL_RS20615	Metal_1532
NZ_CM001475.1	1735758	1736108		plus	IS66 family insertion sequence element accessory protein TnpB	tnpB	protein-coding	WP_005371080.1	116	METAL_RS07470	Metal_1533
NZ_CM001475.1	1736183	1737775		plus	IS66 family transposase	tnpC	protein-coding	WP_005371083.1	530	METAL_RS07475	Metal_1534
NZ_CM001475.1	1741446	1741574		minus	hypothetical protein		protein-coding	WP_005371085.1	42	METAL_RS21830	Metal_1535
NZ_CM001475.1	1741970	1743061		minus	phosphotransferase		protein-coding	WP_005371087.1	363	METAL_RS07480	Metal_1536
NZ_CM001475.1	1743526	1745325		plus	translation elongation factor 4	lepA	protein-coding	WP_031431433.1	599	METAL_RS07485	Metal_1537
NZ_CM001475.1	1745367	1746143		plus	signal peptidase I	lepB	protein-coding	WP_005371090.1	258	METAL_RS07490	Metal_1538
NZ_CM001475.1	1746186	1746572		plus	DUF4845 domain-containing protein		protein-coding	WP_005371091.1	128	METAL_RS07495	Metal_1539
NZ_CM001475.1	1746569	1747252		plus	ribonuclease III	rnc	protein-coding	WP_005371092.1	227	METAL_RS07500	Metal_1540
NZ_CM001475.1	1747249	1748130		plus	GTPase Era	era	protein-coding	WP_005371093.1	293	METAL_RS07505	Metal_1541
NZ_CM001475.1	1748123	1748830		plus	DNA repair protein RecO	recO	protein-coding	WP_005371095.1	235	METAL_RS07510	Metal_1542
NZ_CM001475.1	1748834	1749580		plus	pyridoxine 5'-phosphate synthase	pdxJ	protein-coding	WP_005371097.1	248	METAL_RS07515	Metal_1543
NZ_CM001475.1	1749589	1750329		plus	PP2C family protein-serine/threonine phosphatase		protein-coding	WP_005371099.1	246	METAL_RS07520	Metal_1544
NZ_CM001475.1	1750660	1751622		minus	sigma-54 interaction domain-containing protein		protein-coding	WP_005371101.1	320	METAL_RS07525	Metal_1545
NZ_CM001475.1	1751635	1752363		minus	sulfite exporter TauE/SafE family protein		protein-coding	WP_005371103.1	242	METAL_RS07530	Metal_1546
[truncated: 2,511 more rows]
